# Supplementary material for: Integrated Proteomics and Lipidomics Reveal That the Swarming Motility of Paenibacillus polymyxa Is Characterized by Phospholipid Modification, Surfactant Deployment, and Flagellar Specialization Relative to Swimming Motility
Source: Front Microbiol. 2019 Nov 19;10:2594. doi: 10.3389/fmicb.2019.02594 (PMC6878767; doi:10.3389/fmicb.2019.02594)
Supplement: Supplementary file 2 [file Data_Sheet_2.xlsx]

## Sheet: S1
Table S1: Absolute Quantification of Lipids in swarming and swimming P. polymyxa
	Average µM concentration**		Standard Deviation
Lipids	Swim	Swarm	Swim	Swarm	P-Value
SQDG(28:3)	6.36e-09	6.41e-09	7.4e-10	4.91e-10	0.893
SQDG(30:3)	6.56e-10	1.21e-09	2.49e-10	3.27e-10	0.0841
SQDG(32:0)	1.74e-09	3.99e-09	5.33e-10	1.52e-09	0.0426
SQDG(32:1)	1.23e-09	7.26e-09	6.41e-10	1.69e-09	0.0115
SQDG(34:0)	1.34e-09	3.51e-09	3.29e-10	9.19e-10	0.0123
SQDG(34:3)	6e-13	5.37e-12	1.04e-12	9.3e-12	0.732
PG(26:0)	1.95e-09	2.26e-11	1.54e-09	2.29e-11	0.00428
PG(28:0)	3.22e-09	2.4e-09	2.51e-09	4.77e-10	0.821
PG(30:0)	1.46e-07	1.93e-07	6.69e-08	9.87e-09	0.316
PG(30:1)	1.26e-09	5.04e-09	3.5e-10	8.87e-10	0.00398
PG(32:0)	7.55e-08	4.19e-08	4.68e-08	4.88e-09	0.422
PG(32:1)	2.05e-09	2.69e-09	1.06e-09	3.33e-10	0.341
PG(34:0)	7.67e-10	3.23e-10	5.29e-10	2.13e-10	0.224
PG(36:0)	4.33e-12	0	7.51e-12	0	0.423
PG(38:7)	9.87e-10	6.44e-10	3.45e-10	2.24e-10	0.23
PG(40:7)	6.87e-10	2.58e-10	2.34e-10	9.28e-11	0.0225
lysoPA(20:5)	2.3e-08	0	5.66e-09	0	0.00013
lysoPA(22:5)	1.89e-09	3.09e-10	8.01e-10	3.57e-10	0.264
PA(30:0)	2.21e-09	2.63e-09	1.12e-09	6.03e-11	0.458
PA(40:4)	0	5.31e-09	0	4.05e-10	1.52e-05
lysoPE(12:0)	1.12e-10	0	7.52e-11	0	0.00563
lysoPE(14:0)	1.03e-09	3.01e-10	8.06e-10	4.92e-11	0.134
lysoPE(16:0)	2.88e-09	1.15e-08	2.16e-09	8.5e-10	0.0675
lysoPE(16:1)	1.87e-10	6.24e-11	6.15e-11	1.77e-11	0.0111
lysoPE(18:0)	1.72e-10	4.27e-10	1.07e-10	3.76e-11	0.123
lysoPE(18:1)	1.51e-11	1.69e-11	7.31e-12	8.07e-12	0.791
PE(26:0)	5.11e-10	0	2.72e-10	0	0.00184
PE(28:0)	9.11e-10	5.15e-10	5.15e-10	1.45e-11	0.309
PE(30:0)	1.7e-08	2.36e-08	9.34e-09	5.23e-09	0.307
PE(30:1)	1.87e-10	1.43e-09	5.86e-11	5.57e-10	0.00289
PE(32:0)	4.83e-09	6.4e-09	2.97e-09	1.24e-09	0.371
PE(32:1)	3.61e-10	1.72e-09	1.72e-10	2.44e-10	0.019
PE(34:0)	4.21e-11	1.06e-10	3.66e-11	5.57e-12	0.172
PE(34:1)	6.91e-11	1.29e-10	3.76e-11	2.85e-11	0.127
PE(38:5)	2.22e-09	1.99e-10	1.52e-09	5.11e-11	0.019
PE(38:8)	3.09e-11	9.55e-11	1.43e-11	3.15e-11	0.0246
lysoPS(12:1)	5.21e-11	0	1.86e-11	0	0.00139
lysoPS(16:1)	6.22e-10	9.82e-11	3.79e-10	2.83e-11	0.0169
lysoPS(18:2)	7.63e-11	3.36e-10	4.84e-11	3.2e-11	0.0398
lysoPS(20:5)	2.31e-10	6.58e-12	1.04e-10	5.85e-12	0.0905
PS(32:0)	0	1.66e-11	0	1.76e-11	0.186
Cer(36:1)	2.07e-11	3.55e-11	1.55e-11	3.05e-12	0.24
Cer(t34:0(2OH))	6.71e-10	1.34e-10	5.03e-10	2.15e-11	0.095
CL(56:0)	5.2e-10	0	3.71e-10	0	0.00332
CL(58:0)	1.55e-09	9.51e-10	1.49e-09	1.14e-10	0.749
CL(60:0)	5.34e-09	1.27e-08	3.74e-09	1.33e-09	0.11
CL(60:1)	5.13e-10	1.06e-09	3.7e-10	2.8e-10	0.141
CL(62:0)	5.83e-09	7.98e-09	3.67e-09	2.78e-10	0.356
CL(62:1)	8.08e-10	1.25e-09	5.56e-10	2.37e-10	0.255
CL(62:3)	5.08e-10	1.73e-09	2.16e-10	4.91e-10	0.014
CL(64:0)	5.17e-09	9e-09	4.45e-09	1.4e-09	0.232
CL(66:0)	6.3e-10	9.11e-09	2.3e-10	5.72e-10	0.00467
CL(70:4)	1.3e-09	5.33e-10	7.97e-10	1.37e-10	0.198
CL(72:4)	3.9e-09	5.8e-10	3.89e-09	1.72e-10	0.0863
CL(78:9)	1.29e-09	0	1.31e-09	0	0.00513
CL(80:9)	1.51e-09	0	1.35e-09	0	0.00754
**normalized by cell numbers prior to averaging
By Head Groups
	Normalized by cell numbers after summing species of common head group					Multiply by matrix by a common factor 10000000000							Log2 of resulting Data
Lipids	Swim_rep1	Swim_rep2	Swim_rep3	Swarm_rep1	Swarm_rep2	Swarm_rep3	Swim_rep1	Swim_rep2	Swim_rep3	Swarm_rep1	Swarm_rep2	Swarm_rep3	Swim_rep1	Swim_rep2	Swim_rep3	Swarm_rep1	Swarm_rep2	Swarm_rep3	t.test	Fold Change log scale (Swarm - Swim)
PA	3.46e-09	1.31e-09	1.85e-09	7.64e-09	8.39e-09	7.81e-09	34.6	13.1	18.5	76.4	83.9	78.1	5.1127	3.71149	4.20945	6.2555	6.3906	6.28725	0.00882802	1.96657
lysoPA	2.384e-08	1.908e-08	3.186e-08	1.515e-10	2.26e-10	7e-10	238.4	190.8	318.6	1.515	2.26	7	7.89724	7.57592	8.3156	0.599318	1.17632	2.80735	0.000771675	-6.40192
lysoPE	8.0131e-09	1.8864e-09	3.3036e-09	1.23571e-08	1.14665e-08	1.31992e-08	80.131	18.864	33.036	123.571	114.665	131.992	6.32429	4.23756	5.04597	6.9492	6.84128	7.04431	0.046164	1.74232
SQDG	1.3584e-08	9.4708e-09	1.0908e-08	1.84081e-08	2.206e-08	2.668e-08	135.84	94.708	109.08	184.081	220.6	266.8	7.08576	6.56541	6.76924	7.5242	7.78529	8.05961	0.0104739	0.982893
Cer	1.2581e-09	2.3921e-10	5.788e-10	1.654e-10	1.515e-10	1.915e-10	12.581	2.3921	5.788	1.654	1.515	1.915	3.65317	1.25828	2.53306	0.725959	0.599318	0.937344	0.0688179	-1.7273
PS	1.6106e-09	6.453e-10	6.904e-10	4.6933e-10	4.263e-10	4.766e-10	16.106	6.453	6.904	4.6933	4.263	4.766	4.00953	2.68997	2.78743	2.2306	2.09187	2.25278	0.0857064	-0.970559
CL	5.4161e-08	1.3951e-08	1.8473e-08	4.5378e-08	4.2273e-08	4.6924e-08	541.61	139.51	184.73	453.78	422.73	469.24	9.08111	7.12422	7.52927	8.82585	8.72359	8.87418	0.20828	0.896338
PE	4.31257e-08	1.51357e-08	2.03141e-08	2.7742e-08	3.28461e-08	4.21072e-08	431.257	151.357	203.141	277.42	328.461	421.072	8.7524	7.24181	7.66634	8.11593	8.35958	8.71792	0.349386	0.510959
PG	3.59924e-07	1.2402e-07	2.14531e-07	2.51448e-07	2.56551e-07	2.31916e-07	3599.24	1240.2	2145.31	2514.48	2565.51	2319.16	11.8135	10.2764	11.067	11.296	11.325	11.1794	0.655615	0.214554
MGDG	5.5543e-07	1.4624e-07	1.72e-07	2.57908e-07	2.52637e-07	3.23058e-07	5554.3	1462.4	1720	2579.08	2526.37	3230.58	12.4394	10.5141	10.7482	11.3326	11.3029	11.6576	0.765374	0.197122
1.515e-10	Imputed value for zero
Quanfication based on extracted ion chromatogram of selected phospholipids
	Normalized by cell numbers after summing species of common head group					Multiply by matrix by a common factor 10000000000							Log2 of resulting Data
Lipids	Swim_rep1	Swim_rep2	Swim_rep3	Swarm_rep1	Swarm_rep2	Swarm_rep3	Swim_rep1	Swim_rep2	Swim_rep3	Swarm_rep1	Swarm_rep2	Swarm_rep3	Swim_rep1	Swim_rep2	Swim_rep3	Swarm_rep1	Swarm_rep2	Swarm_rep3	t.test	Fold Change log scale (Swarm - Swim)
SM	0.245	0.283	0.15	0.000121	0.000144	0.000165	2450000000	2.83e+09	1500000000	1210000	1440000	1650000	31.1901	31.3982	30.4823	20.2066	20.4576	20.654	4.16584e-06	-10.5841
G3P	1.7	0.746	0.901	0.126	0.121	0.0945	17000000000	7460000000	9010000000	1260000000	1210000000	945000000	33.9848	32.7965	33.0689	30.2308	30.1724	29.8157	0.00109812	-3.21045
GlcCer	0.00592	0.002	0.00274	0.0134	0.0372	0.0228	59200000	20000000	27400000	134000000	3.72e+08	228000000	25.8191	24.2535	24.7077	26.9977	28.4707	27.7645	0.0110691	2.81753
GalbetaCer	0.575	0.249	0.42	0.169	0.168	0.206	5750000000	2490000000	4200000000	1690000000	1680000000	2060000000	32.4209	31.2135	31.9677	30.6544	30.6458	30.94	0.0373347	-1.12066
G3PE	0.00933	0.00222	0.00447	0.000425	0.000214	0.000199	93300000	22200000	44700000	4250000	2140000	1.99e+06	26.4754	24.4041	25.4138	22.019	21.0292	20.9243	0.00404658	-4.10688
AC	1.57	0.457	0.709	0.185	0.185	0.174	15700000000	4570000000	7090000000	1850000000	1850000000	1.74e+09	33.87	32.0895	32.7231	30.7849	30.7849	30.6964	0.0148741	-2.13884
SPH	0.546	0.178	0.204	0.48	0.61	0.702	5460000000	1780000000	2.04e+09	4800000000	6100000000	7020000000	32.3463	30.7292	30.9259	32.1604	32.5062	32.7088	0.102928	1.12466
LacCer	0.0321	0.00556	0.0135	0.0217	0.0268	0.0377	3.21e+08	55600000	135000000	217000000	268000000	377000000	28.258	25.7286	27.0084	27.6931	27.9977	28.49	0.238021	1.06193
G3PC	1.49	0.504	0.648	0.96	1.2	1.45	14900000000	5040000000	6480000000	9600000000	12000000000	14500000000	33.7946	32.2308	32.5933	33.1604	33.4823	33.7553	0.303595	0.593107
*A common factor of 10000000000 was used to multiply the data and log2 transformation was done on resulting data to perform T test

## Sheet: S2
Table S2: Normalized log2(Apex Intensity) of proteins in swarming and swimming P. polymyxa
protein	Swarm1	Swarm2	Swarm3	Swim1	Swim2	Swim3	Student's T-test Significant Swarm_Swim	Student's T-test p-value Swarm_Swim	Student's T-test Difference Swarm-Swim	Student's T-test Test statistic Swarm_Swim
WP_016818743.1	21.923	21.9126	20.8033	25.0105	24.3401	25.2757	+	0.00200209	-3.32915	-7.17119
WP_016822204.1	16.4482	21.3833	15.0718	21.1485	22.0268	23.0699		0.0896816	-4.44731	-2.22929
WP_016819793.1	22.3039	23.1971	24.3353	19.9568	19.6503	21.056	+	0.0135928	3.05774	4.2094
WP_019686997.1	21.7154	20.4378	14.2176	18.4099	21.0212	20.8699		0.623331	-1.31008	-0.531321
WP_016820470.1	18.0108	20.7931	19.7965	20.6556	21.1904	20.7349		0.18546	-1.32689	-1.5972
WP_019688759.1	18.772	19.8739	19.2785	19.659	20.5088	20.7832		0.0956866	-1.00889	-2.17115
WP_019688450.1	21.7312	15.731	19.8897	15.6461	14.5326	14.2153		0.0773019	4.31928	2.36427
WP_019686948.1	18.3231	18.1306	19.3624	18.7136	18.8468	18.6507		0.750704	-0.131697	-0.340367
WP_014599995.1	14.3748	14.2196	16.112	19.3836	19.8276	20.2126	+	0.00167211	-4.90576	-7.52218
WP_016821461.1	21.0974	20.6095	20.3623	22.2954	22.8815	22.6888	+	0.00220288	-1.93216	-6.99087
WP_007432750.1	14.4427	15.472	15.25	13.3464	23.7773	23.4287		0.209628	-5.12926	-1.4934
WP_019688209.1	14.2942	18.6964	16.204	21.7106	22.8052	22.0324	+	0.0117089	-5.78453	-4.39805
WP_016821792.1	23.0997	22.0364	14.3866	17.4179	15.5407	16.8523		0.31198	3.23729	1.15613
WP_019688779.1	23.3937	22.7897	22.5165	22.6142	22.3525	22.4612		0.191463	0.424017	1.57017
WP_019686128.1	20.334	20.7655	21.2673	23.8585	22.5217	21.8711	+	0.03821	-1.96154	-3.04512
WP_016822845.1	15.3748	14.4321	15.4972	21.7577	22.4695	22.5846	+	7.2e-05	-7.16918	-16.8928
WP_013371803.1	14.3667	14.1841	14.3786	19.2212	14.4824	20.6		0.110279	-3.79138	-2.04529
WP_019686333.1	17.915	19.5551	21.1172	21.1359	20.8426	22.2541		0.138688	-1.88179	-1.84565
WP_019686173.1	22.2966	22.251	20.0807	20.3529	18.433	20.4816		0.14436	1.78693	1.81112
WP_016822869.1	24.8092	24.4877	25.0158	25.6598	25.3853	25.7515	+	0.0118623	-0.827975	-4.38136
WP_019688777.1	14.7537	12.2818	14.7226	20.3812	19.9374	19.386	+	0.00232316	-5.98219	-6.89229
WP_019686987.1	21.5578	19.7971	18.8179	15.3327	18.7379	15.4487		0.0610633	3.55117	2.58409
WP_013308125.1	23.8622	23.6329	24.4787	26.0759	25.7154	25.8987	+	0.00222046	-1.9054	-6.97605
WP_016820169.1	20.1217	23.9485	20.659	19.676	20.6294	19.7318		0.274226	1.56401	1.266
WP_019688466.1	20.5203	19.9548	19.8767	18.3425	17.7433	19.4207	+	0.0383459	1.61506	3.0415
WP_080561166.1	22.1263	18.9465	17.655	14.7393	15.6329	14.6669	+	0.0287201	4.56295	3.34432
WP_019685886.1	22.6281	19.2376	21.1348	22.7773	24.0517	24.0787		0.0695963	-2.63575	-2.46127
WP_016822091.1	24.5603	24.4234	23.888	25.2838	25.108	25.1824	+	0.0130344	-0.900869	-4.26185
WP_019685928.1	18.517	16.0726	16.2793	16.1521	15.9656	16.3044		0.359518	0.815596	1.03408
WP_019688087.1	22.5748	21.6223	21.4529	21.1422	21.187	21.0961		0.10161	0.741566	2.11765
WP_016820157.1	14.6039	15.1891	16.4396	16.9089	14.7695	17.1		0.409728	-0.848591	-0.919797
WP_016818751.1	14.0771	15.6667	14.5537	18.5394	14.8479	20.1342		0.133168	-3.07465	-1.88074
WP_017426627.1	17.4401	14.6628	14.2836	18.7218	15.1887	19.4228		0.232054	-2.31556	-1.40743
WP_019688871.1	18.817	18.936	18.1078	18.9154	19.785	19.8984		0.0867779	-0.912677	-2.25898
WP_016820992.1	23.4239	23.9942	23.0706	23.7764	23.3621	23.8088		0.642678	-0.152849	-0.501012
WP_019685751.1	19.2453	15.0837	14.0287	19.3321	14.6506	20.0559		0.461086	-1.89364	-0.814469
WP_019688999.1	20.6124	20.7161	14.4256	14.7297	15.992	14.8494		0.184331	3.39436	1.60238
WP_013370492.1	25.2884	25.3241	25.6709	26.5457	26.3009	26.6883	+	0.0028662	-1.08381	-6.5145
WP_013312155.1	27.384	27.5228	27.1737	28.3137	28.1711	28.7527	+	0.0065085	-1.05237	-5.20171
WP_019686142.1	23.3803	22.8651	23.7638	17.6435	16.9917	17.7988	+	8.26e-05	5.8584	16.3164
WP_013369372.1	14.3571	15.3691	15.372	22.3784	21.3954	19.4404	+	0.00286893	-6.03865	-6.51283
WP_019686993.1	21.3476	21.7094	21.0859	19.8918	18.8656	18.5718	+	0.00663827	2.27121	5.17299
WP_013311184.1	24.1029	22.8853	22.2811	22.0149	21.704	22.5878		0.172299	0.987566	1.65977
WP_019688444.1	21.3098	22.2894	21.8378	17.9854	14.7161	18.2619	+	0.0147097	4.82453	4.11187
WP_019685904.1	24.7917	24.1195	24.7759	20.712	19.4482	20.6301	+	0.000757845	4.2989	9.25498
WP_019687549.1	21.8997	14.5808	22.8304	22.0398	22.9001	22.7335		0.347624	-2.78753	-1.06318
WP_019688936.1	17.9137	16.7081	16.088	17.9427	17.9043	18.7017		0.0981398	-1.27963	-2.14856
WP_017425799.1	21.7908	21.8407	22.501	23.1054	22.7335	23.3121	+	0.0241318	-1.00618	-3.53453
WP_019685773.1	21.0209	20.3254	15.0257	21.0053	20.4265	19.7182		0.455482	-1.59268	-0.825487
WP_019686995.1	24.353	24.1944	24.226	23.6465	23.4442	23.5643	+	0.00075213	0.706151	9.27319
WP_019687481.1	25.5356	25.1727	23.8273	20.727	22.5605	21.8365	+	0.0135458	3.13719	4.21371
WP_019688452.1	17.3567	17.7051	14.5885	14.6801	14.4116	16.3864		0.2981	1.39073	1.19499
WP_019688938.1	21.3467	21.6422	21.8554	20.9697	20.5904	21.263		0.0509252	0.673784	2.75855
WP_017426584.1	20.138	19.301	20.5901	21.7299	20.7787	21.7708	+	0.0465354	-1.41675	-2.84703
WP_019688482.1	22.3029	22.135	14.5396	22.9728	22.0543	22.1238		0.350065	-2.72448	-1.05714
WP_017427722.1	20.3949	21.0751	21.3796	23.0682	22.933	23.5019	+	0.00278678	-2.21783	-6.56398
WP_019686341.1	19.9547	15.7541	18.7976	18.3229	21.3067	21.2435		0.253652	-2.1222	-1.33212
WP_016820175.1	23.8318	24.1296	24.6415	25.9218	26.2873	26.595	+	0.00251165	-2.06708	-6.74984
WP_019688867.1	23.2187	24.0621	23.7909	22.679	22.8345	23.1936		0.053908	0.788204	2.70333
WP_019685743.1	26.0934	25.8951	24.8678	25.4836	25.3973	25.3155		0.596442	0.219953	0.574421
WP_019687315.1	20.0372	20.0919	20.7124	21.1238	20.673	21.4943		0.0639268	-0.816498	-2.5408
WP_019688916.1	25.4675	24.3512	24.5887	22.9529	22.2233	23.2711	+	0.0124443	1.9867	4.32032
WP_013309387.1	27.3723	27.1247	26.683	26.4833	26.6164	26.7921		0.123401	0.429389	1.94686
WP_019685932.1	23.3247	22.9063	15.5108	22.9688	22.1678	22.8171		0.462292	-2.0706	-0.812112
WP_019685779.1	22.8319	21.3557	22.7274	23.5082	22.6111	23.4727		0.185515	-0.89235	-1.59695
WP_019686837.1	15.6531	14.3666	15.2269	18.4877	16.8041	15.7747		0.0913134	-1.93994	-2.21307
WP_017426623.1	26.5471	26.4679	26.02	24.2926	24.6046	25.1435	+	0.00502523	1.66478	5.58979
WP_016820980.1	25.4147	24.8099	25.1663	25.4215	25.1663	24.5788		0.818493	0.0747433	0.245027
WP_019685930.1	19.6963	20.1386	20.4511	20.0264	18.7236	19.2273		0.153723	0.769593	1.75718
WP_019686066.1	22.9941	22.9327	23.1968	22.0882	18.5969	20.1523		0.0526239	2.7621	2.72666
WP_019688818.1	23.4374	23.6245	23.5467	24.9801	24.9892	25.3826	+	0.000383836	-1.58111	-11.0318
WP_013370763.1	18.1642	17.4207	16.1706	16.3062	17.891	16.3696		0.637746	0.396227	0.508685
WP_019685765.1	14.3019	14.896	22.2169	13.8409	17.8746	19.3277		0.969336	0.123862	0.0408999
WP_019688877.1	24.3154	24.9586	23.5829	22.5143	24.196	24.3258		0.43833	0.606991	0.859897
WP_019685936.1	12.5089	14.8885	22.3248	23.1766	22.9363	23.4405		0.0892801	-6.61041	-2.23333
WP_019687855.1	20.4692	20.1382	19.101	22.2455	21.1587	22.2659	+	0.0226257	-1.98721	-3.60656
WP_019688019.1	22.9225	22.5261	23.7448	25.1391	26.3011	26.837	+	0.00797308	-3.02794	-4.91233
WP_017426300.1	20.5856	17.2978	15.2302	14.0541	15.2761	15.6488		0.171954	2.71151	1.66147
WP_019686770.1	20.7823	20.0867	19.3536	14.8043	15.5944	15.1449	+	0.00048747	4.89303	10.3739
WP_019688577.1	25.5653	25.0078	25.4748	23.6089	24.1316	23.7666	+	0.0028493	1.51358	6.52489
WP_019685849.1	23.8775	23.6718	21.8334	19.8733	21.5779	20.5033	+	0.038961	2.47606	3.02527
WP_013309856.1	23.2259	23.3545	20.3155	22.925	23.3068	23.1094		0.460065	-0.815141	-0.816468
WP_016820424.1	24.2835	23.8035	22.7006	21.4874	19.5344	20.7096	+	0.0148397	3.01874	4.1011
WP_019686046.1	16.4229	15.8794	14.0288	14.7229	14.9702	15.519		0.650036	0.373023	0.489627
WP_019688922.1	23.1807	23.3116	22.5208	18.7558	17.9897	19.6101	+	0.00133085	4.21919	7.98898
WP_019689014.1	22.5571	21.1434	22.9276	21.9285	22.3992	20.8866		0.539743	0.471273	0.669666
WP_017426080.1	22.7644	23.8697	24.5178	23.8348	24.1809	23.4243		0.871392	-0.0960375	-0.172539
WP_019686631.1	20.0188	19.6073	20.3808	18.2178	18.7267	20.0997		0.177856	0.987536	1.63276
WP_017428528.1	18.0739	13.0738	16.112	19.8594	20.6276	20.3913	+	0.0368005	-4.53953	-3.08366
WP_019686345.1	20.7019	22.7818	18.3253	18.4649	17.6177	19.5788		0.219025	2.04919	1.4563
WP_019687309.1	20.4059	19.5214	18.3007	19.8086	18.939	20.4242		0.695306	-0.314595	-0.421127
WP_019686044.1	23.9653	23.7053	24.0907	21.5618	20.6959	22.1406	+	0.00485319	2.45431	5.64379
WP_019688863.1	21.0043	20.2627	22.1385	18.3761	19.1857	21.2739		0.210025	1.52329	1.4918
WP_016821485.1	27.6471	27.7799	27.6822	24.611	25.0762	24.7774	+	3.46e-05	2.88149	20.323
WP_019686258.1	13.8194	21.2463	14.9545	14.974	21.4916	20.8689		0.476367	-2.43805	-0.784948
WP_013369121.1	25.1836	24.8334	25.1963	25.7963	25.7063	25.7313	+	0.00523674	-0.673592	-5.52642
WP_019686639.1	19.271	18.244	21.1121	15.5267	20.4602	15.7521		0.274305	2.296	1.26575
WP_019685859.1	17.8492	14.8077	15.6709	20.3744	19.0938	19.7419	+	0.02064	-3.62744	-3.71078
WP_029515289.1	16.1786	17.8877	16.4121	19.2006	18.6249	20.625	+	0.0293051	-2.65739	-3.32268
WP_016819696.1	23.7214	24.1013	24.0187	20.89	21.435	22.6016	+	0.0112401	2.30493	4.45077
WP_019687230.1	22.4305	22.6755	22.4755	14.7778	15.4795	16.3694	+	0.000116036	6.98492	14.9688
WP_007432559.1	27.322	27.4678	28.1215	28.1811	28.2728	28.2734		0.0709635	-0.605317	-2.4432
WP_019686280.1	25.7524	25.4677	25.2886	24.1654	24.3526	23.7738	+	0.00295375	1.40564	6.46188
WP_019686603.1	21.2863	21.2771	20.7739	20.1299	19.5925	19.739	+	0.00518905	1.29197	5.54043
WP_019687365.1	25.6571	25.2971	25.8357	23.7035	23.4691	24.54	+	0.0094405	1.69242	4.68103
WP_016822418.1	17.8368	17.2382	15.9598	16.8542	19.1435	19.4383		0.211225	-1.46707	-1.48698
WP_016822985.1	19.6652	18.2437	17.4025	18.489	18.8194	19.4517		0.53816	-0.482907	-0.672423
WP_019687236.1	19.6929	20.7939	18.0631	20.575	21.869	20.7936		0.153404	-1.56254	-1.75895
WP_019688514.1	20.2696	20.6091	14.7096	15.5251	14.8723	16.0363		0.191178	3.05153	1.57144
WP_019686282.1	19.6828	14.6071	15.8033	13.843	19.2803	20.234		0.687231	-1.08802	-0.433164
WP_016821540.1	23.0744	23.6258	22.3683	24.7577	23.9658	25.5828	+	0.0419848	-1.74591	-2.94963
WP_019687853.1	24.9387	25.5528	26.1159	23.4983	25.707	23.4682		0.183141	1.31128	1.60788
WP_017427686.1	22.1062	15.7017	14.7499	20.8452	21.165	13.8208		0.759506	-1.09107	-0.327795
WP_017425950.1	19.0045	20.1418	18.1993	17.1875	16.126	17.6226	+	0.0408613	2.13647	2.97697
WP_013373166.1	20.0844	14.795	20.7279	16.5544	18.996	15.9971		0.553168	1.35321	0.646521
WP_019689010.1	22.0173	21.2813	22.3464	20.787	21.6063	21.2483		0.165463	0.667806	1.69427
WP_016821542.1	22.2232	22.5878	23.9351	24.0904	24.2229	24.482		0.064559	-1.34974	-2.53154
WP_019686351.1	18.7923	20.2983	20.925	21.7477	19.959	21.4658		0.279479	-1.05231	-1.24988
WP_019686076.1	23.2999	23.2561	23.0092	25.5424	25.3189	24.6621	+	0.00206536	-1.98611	-7.11205
WP_019687231.1	24.2983	23.882	24.0201	15.9335	13.0322	17.6228	+	0.0031652	8.5373	6.34233
WP_013373043.1	25.1513	25.638	26.321	23.7047	22.6694	24.0016	+	0.0130909	2.24483	4.25642
WP_019686629.1	20.2825	20.7844	20.2605	13.014	20.2135	21.0146		0.406705	2.3618	0.926329
WP_016822136.1	23.0905	20.5569	19.8052	21.1098	21.3394	21.2056		0.949292	-0.0674082	-0.0676758
WP_019688729.1	18.7891	15.0384	15.1413	17.072	17.0317	22.2392		0.311574	-2.45799	-1.15724
WP_019688388.1	22.2323	22.6349	14.2232	20.778	21.2854	22.0467		0.577611	-1.67318	-0.605351
WP_016818495.1	25.911	25.3502	25.7294	24.1671	24.2907	24.0773	+	0.00108996	1.4852	8.41857
WP_019688036.1	19.3379	18.9662	16.4891	16.5378	14.7409	17.7628		0.200669	1.91727	1.53038
WP_016821129.1	15.4692	16.217	17.7233	19.7203	18.2181	20.1421	+	0.0307315	-2.89034	-3.27199
WP_016822130.1	21.8289	21.2093	19.3893	22.4193	22.6093	23.2669		0.0652824	-1.956	-2.52107
WP_019688495.1	19.2668	20.9555	16.1015	15.5616	14.4785	15.7689		0.0766859	3.5049	2.37161
WP_080561181.1	22.3555	22.9725	19.1827	22.3698	12.7636	20.0672		0.376829	3.10336	0.993202
WP_019685857.1	20.3474	20.3698	21.1817	15.1389	14.2815	16.47	+	0.00153318	5.33613	7.69661
WP_019688502.1	17.9441	14.9937	14.7244	20.9123	19.2239	20.9929	+	0.0191181	-4.48897	-3.79912
WP_016820126.1	25.1784	25.1134	24.5511	25.873	25.7002	25.332		0.0544351	-0.687451	-2.69394
WP_019686833.1	14.2152	14.4826	15.6858	20.0688	18.0454	20.9748	+	0.00739779	-4.90175	-5.01762
WP_019688009.1	20.9509	14.283	14.4675	14.5757	18.4904	19.1663		0.763398	-0.843715	-0.322257
WP_029514910.1	22.3453	20.3016	18.7936	22.7824	23.2391	24.586		0.0583283	-3.05564	-2.62767
WP_007433255.1	22.9854	22.6145	23.0219	22.3271	23.3697	23.3167		0.737399	-0.130556	-0.359496
WP_017427605.1	23.705	24.0391	22.758	25.2478	24.8534	25.8072	+	0.0189477	-1.80206	-3.80954
WP_014599906.1	20.1664	21.3335	15.972	21.1149	20.8358	20.7556		0.345117	-1.74482	-1.06943
WP_019686572.1	20.6587	20.3897	19.2586	20.1681	19.4735	19.5391		0.480132	0.375461	0.777788
WP_019688680.1	17.8511	16.6184	14.6507	15.6973	12.9829	15.8434		0.309246	1.53218	1.16365
WP_019688940.1	18.1863	18.6766	15.8062	21.7925	14.9011	15.7635		0.977364	0.0706965	0.0301864
WP_019687210.1	19.3821	19.1493	19.7836	17.0421	17.4892	17.5845	+	0.00116095	2.0664	8.28062
WP_019688918.1	22.9403	22.1712	20.7035	22.5191	22.5428	23.6814		0.268357	-0.976105	-1.28435
WP_019687895.1	22.7371	22.9648	23.1746	23.9803	23.7373	24.9033	+	0.0296271	-1.24811	-3.31099
WP_019688485.1	25.0656	24.7168	22.4168	22.9047	23.3366	23.287		0.350021	0.890281	1.05725
WP_019688130.1	22.2295	20.1553	15.8372	20.7647	21.4056	15.6163		0.958593	0.145139	0.055244
WP_019688112.1	21.5152	20.9315	21.4571	16.3776	14.8449	16.5425	+	0.000709847	5.37959	9.41347
WP_019687212.1	19.4273	19.2201	19.0423	22.0062	20.6679	21.8495	+	0.00644955	-2.27801	-5.21499
WP_017426155.1	14.2697	15.8704	14.4329	15.0253	14.9559	15.9093		0.500673	-0.439219	-0.73946
WP_019687237.1	19.2848	13.8126	14.7736	19.0159	20.7963	20.0045		0.0869043	-3.98193	-2.25767
WP_016820706.1	27.5125	27.3688	28.1172	27.6775	27.7405	27.6381		0.93777	-0.0192127	-0.0830929
WP_080561193.1	23.6587	23.9066	15.0346	24.845	24.0533	22.9025		0.360248	-3.06696	-1.03232
WP_016822428.1	21.9158	21.1327	20.5417	15.6561	14.7064	14.2142	+	0.000400765	6.33783	10.9101
WP_016819061.1	24.3995	24.263	23.8904	22.8627	23.1131	23.6025	+	0.0201527	0.991508	3.73819
WP_019687218.1	22.6682	20.9923	21.3499	13.9115	13.4174	16.1545	+	0.00188225	7.17565	7.28981
WP_019686144.1	23.2429	22.295	21.8979	24.1638	23.7717	24.227	+	0.0204868	-1.57559	-3.71931
WP_019686272.1	15.2925	15.7833	18.3368	21.1693	19.9595	21.4346	+	0.0138517	-4.38357	-4.18594
WP_013370592.1	27.0335	26.5945	26.7964	24.562	24.1428	24.4235	+	0.000162283	2.432	13.746
WP_016822123.1	19.513	19.9556	16.1342	21.0841	21.2223	21.6621		0.0841377	-2.78859	-2.28697
WP_019688869.1	22.7195	22.362	19.5361	23.4594	23.228	23.5709		0.136692	-1.88025	-1.85816
WP_019686546.1	21.9416	22.8843	20.4989	21.1998	22.7865	22.7454		0.617786	-0.468939	-0.540112
WP_019688893.1	18.3858	18.0134	16.9284	21.7843	21.0198	21.8319	+	0.00178984	-3.76947	-7.38783
WP_017428153.1	20.3437	20.6556	20.6667	20.25	19.8408	20.7222		0.360816	0.284325	1.03096
WP_016820942.1	26.7661	26.1323	26.5309	23.5773	23.5833	24.1011	+	0.0004273	2.72255	10.7318
WP_019688120.1	15.1151	15.0003	14.5867	16.8637	14.6805	18.0553		0.178285	-1.63249	-1.63071
WP_019688891.1	17.257	14.4326	15.1672	19.6949	19.2414	19.5232	+	0.0106866	-3.86757	-4.51652
WP_019686842.1	17.6406	18.6617	19.4537	18.3935	18.0015	18.7576		0.741315	0.201125	0.35385
WP_019688694.1	22.4969	14.528	23.2363	26.2278	23.7727	16.3489		0.644459	-2.0294	-0.498249
WP_016821079.1	14.2477	15.307	15.1845	17.862	18.8525	18.5067	+	0.00139613	-3.49402	-7.88896
WP_019687266.1	19.4564	19.2317	19.3077	20.9722	20.5533	20.1902	+	0.00622159	-1.23998	-5.26776
WP_019688944.1	18.1332	18.4327	19.6779	14.7529	14.1544	15.1627	+	0.00187676	4.05796	7.29546
WP_019685791.1	23.5153	22.7694	22.4654	22.1669	22.4351	22.2453		0.120121	0.634265	1.97035
WP_017426797.1	16.4686	16.5544	15.8379	14.6465	13.9282	14.8037	+	0.00652795	1.82747	5.19736
WP_019686197.1	18.4672	14.8906	15.7349	20.7278	14.5429	19.3977		0.439512	-1.85858	-0.857493
WP_019687891.1	23.4614	22.8512	23.0603	23.3285	23.3645	23.85		0.187504	-0.390015	-1.5879
WP_019688696.1	16.7218	16.3119	14.3101	14.1172	15.1469	17.3369		0.847459	0.247601	0.205168
WP_019686994.1	22.0715	22.8503	22.8797	21.4676	21.1007	22.4517		0.126976	0.927207	1.92202
WP_017428326.1	25.3564	24.8287	24.8788	22.4115	21.5285	22.4938	+	0.00121737	2.87672	8.1782
WP_016819371.1	23.0911	22.8808	22.9811	21.2859	21.2947	21.7421	+	0.000684313	1.54345	9.50331
WP_019685906.1	14.5067	14.4377	14.4129	20.6484	20.1831	21.5339	+	9.03e-05	-6.33606	-15.9523
WP_016819450.1	18.0192	20.2474	19.1889	22.5586	21.7974	22.5729	+	0.0103441	-3.15784	-4.55933
WP_019686359.1	19.9424	19.7024	19.1049	21.1096	21.5206	21.5397	+	0.00320335	-1.80673	-6.3218
WP_019688101.1	20.8417	20.4851	20.9389	21.3149	20.828	21.923		0.157425	-0.600039	-1.7368
WP_016819555.1	19.1914	19.3889	15.7434	19.1652	15.6804	14.9734		0.440419	1.50156	0.855649
WP_019687389.1	21.3318	20.7051	20.019	15.3908	14.4061	16.1635	+	0.00107036	5.36521	8.45863
WP_016822757.1	23.3737	22.6699	23.1928	24.3203	24.413	23.1448		0.127769	-0.880648	-1.91661
WP_016821374.1	23.2692	23.6257	16.5599	23.6567	24.3778	25.5713		0.22575	-3.38364	-1.43072
WP_003333770.1	27.8419	27.6236	25.0448	28.6866	28.2205	29.5134		0.113298	-1.97006	-2.02155
WP_019687867.1	14.3014	17.9325	15.1847	20.4668	19.68	20.9282	+	0.0168173	-4.55212	-3.95005
WP_019688161.1	17.8149	17.1628	18.0958	15.2622	13.0173	14.3431	+	0.00791754	3.48368	4.92209
WP_013371673.1	20.1531	20.052	19.4099	21.5438	21.927	21.4472	+	0.00301195	-1.76769	-6.42795
WP_025365579.1	17.9238	18.0905	16.1858	20.6712	18.3471	19.9742		0.0694715	-2.26412	-2.46294
WP_019687387.1	22.6773	21.2979	21.8745	21.8249	21.9313	22.3432		0.855926	-0.0832589	-0.193595
WP_013372187.1	26.3736	26.4099	26.6191	27.466	26.5155	25.5189		0.956958	-0.0325801	-0.0574291
WP_019686876.1	16.8792	16.7239	15.3126	17.4737	13.0236	19.788		0.834402	-0.45653	-0.22308
WP_019688024.1	25.7516	25.9159	26.6493	26.3734	25.9347	26.5681		0.606034	-0.186417	-0.558909
WP_013370788.1	22.8736	22.9543	21.9353	21.7886	22.0044	21.9005		0.106949	0.68992	2.07232
WP_016819618.1	24.4124	22.4709	22.4779	22.854	22.4672	23.4163		0.781936	0.207912	0.296036
WP_016819932.1	21.0674	20.3611	14.1337	21.42	20.9759	20.6416		0.323441	-2.49181	-1.12523
WP_019686363.1	25.41	25.5983	25.7826	23.4277	23.8282	24.2142	+	0.00212399	1.77359	7.0592
WP_013369465.1	27.0243	26.6422	25.4105	24.8455	24.5968	25.6316		0.0822332	1.33438	2.30777
WP_019687302.1	21.2066	20.3013	20.9271	19.3302	19.0664	19.8633	+	0.0173643	1.39169	3.91201
WP_019686540.1	18.1829	15.0553	18.2316	15.4396	13.9986	17.1233		0.303046	1.63609	1.18095
WP_019686935.1	24.2464	24.0968	23.4851	18.4949	20.8058	19.5254	+	0.00360303	4.33408	6.12336
WP_019687225.1	19.2115	18.976	16.6363	15.0377	15.0889	15.6377	+	0.0232193	3.01981	3.57751
WP_017427268.1	25.0615	24.3392	25.086	20.661	21.6323	21.7208	+	0.00113006	3.49086	8.33932
WP_019687873.1	13.4976	13.1595	15.9088	18.8611	14.3484	21.0607		0.144757	-3.90141	-1.80875
WP_016819077.1	17.0224	15.0593	15.0344	17.6969	17.7871	18.5605	+	0.0317432	-2.30949	-3.23769
WP_019688499.1	17.633	13.4638	17.3682	15.4359	15.4764	14.2644		0.478922	1.09614	0.780084
WP_016822448.1	22.3981	22.0628	22.8234	22.9894	23.1967	22.9743		0.0539946	-0.625416	-2.70178
WP_019686853.1	15.5829	15.6825	17.3205	14.607	15.2114	15.2765		0.125534	1.16366	1.93195
WP_019686831.1	21.7383	21.6918	22.157	19.6767	20.4707	20.8335	+	0.0145539	1.53539	4.12493
WP_019687875.1	20.2597	20.5905	18.6266	20.4591	15.3053	20.7521		0.625646	0.986766	0.527665
WP_019688173.1	18.6323	22.3785	15.0553	14.6862	14.9003	13.9974		0.122698	4.16073	1.95184
WP_017427217.1	21.8895	23.481	17.096	24.329	23.9544	24.621		0.14555	-3.47927	-1.80406
WP_017426888.1	20.5275	18.9986	15.3226	16.7953	14.3727	18.7754		0.459856	1.63508	0.816879
WP_019688598.1	22.3559	18.894	20.6021	16.6148	17.8063	17.8022	+	0.0405296	3.20961	2.98521
WP_013308546.1	18.5241	21.5846	15.6197	22.7578	23.4015	23.5195		0.0555103	-4.65016	-2.67511
WP_019685794.1	20.2475	14.1969	15.8259	17.6044	14.7921	18.3346		0.945347	-0.153609	-0.0729519
WP_017427524.1	27.5772	27.3634	28.4471	25.4694	24.9325	24.8656	+	0.0021058	2.70672	7.07541
WP_019686078.1	14.6863	16.1076	16.4323	18.2233	14.9283	19.4311		0.285198	-1.78549	-1.23266
WP_013373027.1	18.8045	20.7113	15.8894	22.9052	22.2831	22.8931	+	0.0406643	-4.22542	-2.98185
WP_019687863.1	23.375	23.3012	24.396	24.0673	24.1687	24.8509		0.193786	-0.671562	-1.55995
WP_019687208.1	23.418	23.1001	24.092	17.807	15.6389	17.0523	+	0.000662327	6.70396	9.58406
WP_013308160.1	24.393	24.4921	20.8153	24.5497	24.8988	24.5894		0.299653	-1.44587	-1.19056
WP_019687324.1	21.6139	21.1414	22.3771	14.4913	15.7805	13.9949	+	0.000413046	6.9552	10.8258
WP_007430133.1	27.7533	28.3134	27.3931	26.3935	27.1201	26.5238	+	0.0307973	1.14075	3.26972
WP_017428340.1	14.1112	14.4016	14.0142	21.5218	21.4093	22.1596	+	8.63e-06	-7.52126	-28.816
WP_016819721.1	27.4172	26.8642	28.8803	28.4939	28.2199	28.0335		0.439364	-0.528494	-0.857793
WP_017427258.1	25.8486	26.0549	26.418	22.6287	21.6878	22.2593	+	0.000257221	3.9152	12.223
WP_019686899.1	17.7765	18.3816	19.0769	17.6164	15.6622	14.523		0.0644746	2.4778	2.53277
WP_019688273.1	23.1913	21.7029	22.6689	22.3839	22.2908	23.3367		0.799039	-0.14945	-0.272064
WP_019686823.1	17.3701	15.2821	15.2737	16.8371	16.4291	15.5644		0.722736	-0.301534	-0.380765
WP_019685984.1	19.5317	16.0089	14.5167	14.2389	20.4713	20.9971		0.513634	-1.88333	-0.71588
WP_019688783.1	14.2396	18.1118	15.5929	17.7495	19.3635	15.0101		0.459434	-1.39292	-0.817707
WP_016819940.1	22.1208	20.7956	21.3459	15.3145	20.604	18.5153		0.107673	3.27616	2.06636
WP_016818700.1	17.9826	19.0685	15.3942	21.8712	20.4995	16.0474		0.390271	-1.99087	-0.962575
WP_019688271.1	21.2592	21.53	22.2686	21.9044	22.3898	22.7999		0.162853	-0.678783	-1.70784
WP_085978867.1	26.4508	26.808	26.4753	24.1199	23.9056	24.1515	+	5.41e-05	2.51903	18.1614
WP_019687871.1	22.0605	21.9722	23.6	20.1255	19.4983	19.1332	+	0.00799376	2.95856	4.90872
WP_016822498.1	22.7006	23.1466	23.323	19.8599	20.3268	20.6758	+	0.000768174	2.76918	9.2225
WP_019686401.1	19.7165	15.9125	15.4398	18.9835	18.8058	20.4058		0.175603	-2.37543	-1.6436
WP_029515122.1	18.8837	18.8622	19.2772	22.2186	22.0724	21.598	+	0.000214476	-2.95531	-12.8035
WP_017428677.1	15.5508	14.3341	15.2948	19.4801	21.5814	19.9425	+	0.00201966	-5.27476	-7.15453
WP_013368811.1	23.3527	13.8579	13.5424	23.4954	24.0819	23.5037		0.103501	-6.776	-2.1013
WP_019689097.1	23.6716	22.1467	23.0224	20.0733	21.1414	22.215		0.0765191	1.80371	2.37362
WP_017427013.1	22.3098	22.3573	22.0597	22.746	22.1078	22.6677		0.297165	-0.264857	-1.19766
WP_019688996.1	21.9419	22.5988	20.2008	21.0336	20.5891	21.5218		0.524528	0.532383	0.696396
WP_019688797.1	22.0029	20.9092	20.3208	21.6137	21.8922	21.8598		0.228579	-0.71096	-1.42019
WP_019687633.1	23.0596	13.4779	24.3017	22.3112	16.2558	22.3911		0.992535	-0.039594	-0.00995356
WP_013373407.1	25.5577	25.7467	26.3796	25.8921	25.813	25.9962		0.982887	-0.00579961	-0.0228201
WP_085978869.1	25.1863	25.3253	25.7357	25.0525	25.1649	26.0363		0.995396	-0.00216039	-0.00613877
WP_016818409.1	23.1737	21.5243	22.3791	22.5358	22.7451	22.4025		0.69915	-0.202128	-0.415423
WP_016819269.1	21.8673	22.1666	22.0536	22.3628	22.2644	22.7184		0.0619697	-0.419381	-2.57014
WP_013368823.1	25.3916	26.0869	24.2521	25.9053	25.5618	26.7597		0.26503	-0.832056	-1.29494
WP_019689046.1	22.9401	22.3319	24.373	21.9306	21.7394	16.8111		0.161546	3.05464	1.71471
WP_016820641.1	19.9899	20.4756	16.1661	21.502	21.644	22.2678		0.101706	-2.92738	-2.11682
WP_019688791.1	27.8684	28.7905	27.5826	26.1741	26.4993	26.2411	+	0.00929993	1.77563	4.70123
WP_016820955.1	25.3342	25.3595	24.8788	23.1353	23.0146	22.5145	+	0.000725436	2.30269	9.36058
WP_019687771.1	22.9445	22.8511	23.3342	21.9449	20.2178	22.1758		0.0657644	1.5971	2.51417
WP_019687995.1	18.7143	19.9323	19.1492	17.3683	18.0145	17.0068	+	0.0175927	1.80207	3.89655
WP_017427262.1	21.5274	20.3971	21.6439	20.9385	20.3779	21.4211		0.608441	0.276941	0.555041
WP_013372075.1	23.4133	23.7072	15.9667	22.8703	22.3246	23.1267		0.530437	-1.74481	-0.68595
WP_019689087.1	25.8015	25.3419	25.3716	24.9334	24.9222	24.8271	+	0.0159776	0.610792	4.01143
WP_019687124.1	20.3243	19.6837	19.7126	19.3423	19.4811	19.7201		0.172093	0.392363	1.66078
WP_019688241.1	23.3258	24.5867	16.4973	25.6016	25.1946	25.9434		0.178525	-4.10996	-1.62957
WP_019686109.1	20.4212	20.3255	16.0348	18.7101	13.9277	17.961		0.376434	2.06092	0.994117
WP_019686688.1	24.5908	24.7287	21.9336	14.7982	23.7675	22.111		0.2912	3.52546	1.21494
WP_017428346.1	18.3615	19.5925	19.1189	13.7387	14.5785	16.6855	+	0.0131705	4.02344	4.24881
WP_019686548.1	20.4243	20.5511	20.4968	14.3186	15.2378	15.8229	+	0.000258343	5.36428	12.2094
WP_019687775.1	20.2985	20.3674	19.2562	21.929	21.137	20.8219		0.0534524	-1.32194	-2.71153
WP_019685909.1	22.9749	22.5404	23.2927	22.7929	22.7816	23.2922		0.9468	-0.0195599	-0.071008
WP_019687128.1	21.5341	20.5539	20.8097	20.875	19.6172	20.6681		0.300685	0.579124	1.18762
WP_016821017.1	23.0554	23.0155	21.9982	14.7451	15.5693	14.7073	+	6.66e-05	7.68247	17.2315
WP_019687918.1	20.4869	17.9031	13.2123	25.963	25.65	26.1335	+	0.0150487	-8.71473	-4.08402
WP_016822265.1	25.0014	24.6313	26.0551	23.3665	23.6812	24.6789		0.0857512	1.3204	2.26975
WP_016820123.1	24.5556	24.6763	24.2541	25.1357	24.9331	25.2521	+	0.0173622	-0.611624	-3.91216
WP_019686018.1	23.1243	23.2579	23.0819	23.4434	23.7074	23.9414	+	0.0240158	-0.542705	-3.53989
WP_019689089.1	16.817	15.515	14.9123	18.4502	18.8265	18.6988	+	0.00707576	-2.9104	-5.081
WP_016820649.1	21.4376	18.4629	20.9362	15.8516	15.2354	21.0906		0.236157	2.88639	1.3926
WP_019688799.1	26.7497	26.4551	26.099	27.7941	28.4325	27.3464	+	0.0178814	-1.42305	-3.87736
WP_019686921.1	14.623	22.2493	18.6742	15.341	15.263	16.5191		0.27832	2.80779	1.25341
WP_019686516.1	21.7688	22.1388	20.6112	24.7782	24.6572	25.3925	+	0.00259001	-3.43637	-6.69444
WP_019687916.1	24.0913	23.3836	23.2351	24.9128	24.3656	24.8714	+	0.0224965	-1.14661	-3.613
WP_019686803.1	21.1801	22.0273	18.1979	14.4393	16.2814	14.8395	+	0.0148837	5.28169	4.09748
WP_019689093.1	21.9389	22.9879	21.532	23.9444	22.4728	23.1387		0.164502	-1.03236	-1.69924
WP_016822267.1	24.6754	25.2686	24.7638	24.3854	23.9848	24.6961		0.119087	0.54715	1.97791
WP_016820125.1	27.0222	27.4432	27.8968	27.3161	27.4225	27.8734		0.79832	-0.0832551	-0.273068
WP_016821069.1	24.9986	25.1752	25.5312	23.9356	25.0089	24.2673		0.0786329	0.831023	2.34863
WP_019688220.1	21.649	20.0958	20.4216	19.51	19.481	19.1677		0.0512605	1.33592	2.75216
WP_019687763.1	23.7354	23.7912	15.4443	22.4851	23.4753	22.5522		0.544293	-1.84726	-0.661777
WP_013368817.1	28.7052	28.7014	28.5879	28.9896	29.1301	28.8607	+	0.0193295	-0.328645	-3.78636
WP_019686941.1	19.7696	19.9514	15.2461	21.7341	20.8602	20.9319		0.142246	-2.85303	-1.82381
WP_019689095.1	20.8452	19.3779	19.4629	22.9861	22.6419	23.0699	+	0.00367632	-3.00396	-6.0899
WP_016820941.1	21.431	15.4811	19.8088	16.998	15.4168	22.2462		0.813334	0.686624	0.252175
WP_019687765.1	19.9657	22.7851	20.8135	21.3081	21.7965	22.4103		0.507321	-0.650183	-0.727309
WP_019686123.1	20.681	20.4222	14.2194	19.0665	20.9423	16.7983		0.848472	-0.494824	-0.203782
WP_019689099.1	25.1236	25.7118	17.3827	24.8769	25.2789	23.418		0.550591	-1.78526	-0.650932
WP_016820309.1	25.8935	25.985	22.2353	14.3832	23.8946	23.7931		0.301514	4.01434	1.18527
WP_016324658.1	16.4168	17.507	15.6986	20.2756	19.2004	19.693	+	0.00646847	-3.18221	-5.21071
WP_016822388.1	23.3675	23.2918	22.7849	24.4581	24.5659	24.0358	+	0.00783726	-1.20523	-4.93634
WP_007429271.1	28.9853	28.875	29.8162	27.9824	28.7119	28.5019		0.0878246	0.826763	2.24815
WP_019686560.1	23.3025	22.9125	23.0924	24.283	24.1297	24.5219	+	0.00165924	-1.20905	-7.53758
WP_019688980.1	23.67	23.498	21.9712	21.845	22.9626	21.9006		0.281104	0.810362	1.24495
WP_019686957.1	19.4316	20.0845	14.8418	22.3921	21.6774	21.4463		0.0904195	-3.71932	-2.22192
WP_019688594.1	19.0796	14.6723	15.7129	18.6283	19.1135	18.755		0.154659	-2.34401	-1.75198
WP_017428376.1	19.7833	18.6214	19.5855	18.5774	19.0887	19.5708		0.613736	0.251106	0.546564
WP_017426496.1	22.1688	22.2199	21.6167	22.8134	21.4845	21.9677		0.851225	-0.0867494	-0.200017
WP_016820162.1	24.3543	24.1089	24.0049	18.5095	18.5842	17.7455	+	3.38e-05	5.87626	20.4523
WP_019687112.1	15.3799	15.3543	17.724	18.2103	16.6872	19.1539		0.154823	-1.86441	-1.75107
WP_016822205.1	21.7189	15.285	15.5571	16.2513	21.7817	20.7291		0.486555	-2.06701	-0.765672
WP_019686693.1	23.2872	23.0649	22.4553	21.3469	21.4583	21.2987	+	0.00345343	1.5678	6.19431
WP_019686483.1	16.3724	19.2583	17.3238	14.0794	14.7965	14.8676	+	0.0256525	3.07031	3.46705
WP_016819484.1	22.6766	22.6033	14.3613	23.6728	13.7623	16.2295		0.64939	1.99221	0.490624
WP_016820982.1	21.6218	21.9981	21.6912	23.0014	22.7248	23.191	+	0.0025079	-1.20201	-6.75254
WP_007432568.1	27.4598	27.2822	28.1875	28.0833	28.1391	27.784		0.294913	-0.358966	-1.20415
WP_019688254.1	23.2088	23.1216	23.3615	24.0318	23.4417	24.2017		0.0515788	-0.66109	-2.74614
WP_019688426.1	22.6971	22.9844	21.318	20.6147	21.656	14.3061		0.213864	3.47425	1.47647
WP_019686953.1	23.0637	22.5031	20.0543	18.5482	15.3507	16.0085	+	0.0175473	5.23788	3.8996
WP_007431624.1	23.523	23.9656	15.2897	14.2679	15.0367	20.4328		0.273017	4.34702	1.26975
WP_016820789.1	20.6506	15.7877	17.7782	14.5848	20.0855	14.7141		0.521848	1.61069	0.701162
WP_016822185.1	21.2073	20.7466	21.8263	21.078	20.8621	21.5885		0.83604	0.0838623	0.220829
WP_019686972.1	19.6193	15.467	15.593	19.4808	17.3798	18.3465		0.369162	-1.50923	-1.0111
WP_019687711.1	23.4684	24.0123	23.9926	20.6863	20.5998	20.1406	+	0.000167952	3.34884	13.6265
WP_017426639.1	22.6714	22.0781	22.5023	23.1889	23.04	23.2144	+	0.0167353	-0.730527	-3.95588
WP_049789323.1	17.0492	18.8014	14.943	14.785	14.5348	16.0078		0.204953	1.822	1.51249
WP_017426919.1	23.9529	24.1981	25.0166	15.7646	13.7583	16.5939	+	0.000560548	9.01689	10.0067
WP_013371881.1	26.2341	25.8985	24.6003	25.7886	26.1064	25.5326		0.682027	-0.23155	-0.44096
WP_016819978.1	21.9157	21.6445	22.4068	23.5377	24.2183	24.0719	+	0.00302217	-1.95365	-6.42207
WP_016822391.1	21.9928	20.6416	21.7524	22.1727	21.1237	22.2128		0.532275	-0.374122	-0.682717
WP_017425557.1	15.7667	15.1406	15.346	17.7752	18.4743	17.7736	+	0.000956038	-2.58995	-8.71194
WP_013373475.1	22.0656	22.3191	23.1315	22.3674	22.0799	22.9177		0.906874	0.0504119	0.124569
WP_019688741.1	22.0483	22.0365	21.2923	22.6084	23.0387	22.7186	+	0.024005	-0.996191	-3.54039
WP_019686976.1	13.6973	19.0576	15.5837	21.9684	21.6891	22.4002	+	0.0202949	-5.90638	-3.73011
WP_019688649.1	22.9883	23.6041	22.7582	21.7242	20.7042	22.526		0.0662665	1.46538	2.50704
WP_017426178.1	23.2513	22.8603	21.2344	23.5431	23.1164	22.6027		0.397444	-0.638702	-0.946598
WP_013370495.1	27.5889	27.824	27.8059	27.4724	26.9904	26.8005	+	0.0380619	0.651824	3.0491
WP_019687116.1	15.0538	23.34	15.051	14.4134	19.8014	19.2083		0.998322	0.00726573	0.00223787
WP_013371682.1	13.3086	22.4024	15.583	21.9828	22.3173	21.6383		0.149334	-4.88147	-1.78201
WP_019687565.1	20.6468	19.2944	14.9989	14.6918	15.182	15.6022		0.141036	3.15471	1.83117
WP_013369971.1	24.1231	23.2154	24.4367	23.1072	23.1794	23.2287		0.109974	0.753342	2.04772
WP_019686680.1	13.9809	14.7873	14.2319	16.6197	14.6167	16.6613		0.0846515	-1.63249	-2.28145
WP_019687047.1	23.8672	23.6821	15.9709	21.9512	22.2903	22.1353		0.733087	-0.952226	-0.36573
WP_013372628.1	24.8459	23.8697	24.4283	24.3574	24.5225	24.8107		0.590811	-0.182236	-0.583603
WP_019685746.1	20.7308	21.4302	21.1021	22.1745	22.1645	22.9945	+	0.0164607	-1.3568	-3.97566
WP_019686490.1	14.7045	15.9842	14.7265	18.4291	20.3584	16.2865		0.0615741	-3.21957	-2.5762
WP_013370684.1	24.4488	24.1583	24.5335	23.3671	24.1102	23.9052		0.0782423	0.586014	2.35319
WP_019687021.1	21.9634	22.0751	22.3959	20.2484	20.3695	20.8831	+	0.00215224	1.64448	7.03438
WP_016820820.1	17.0011	16.5253	16.0081	15.2351	14.5696	17.718		0.539216	0.67059	0.670584
WP_013371891.1	25.7956	26.0692	26.897	26.4233	26.3305	26.3058		0.780458	-0.0992807	-0.298117
WP_016820546.1	16.571	17.1053	14.2888	15.3718	14.847	20.5619		0.666066	-0.938523	-0.465077
WP_019686107.1	21.1046	19.5873	19.587	15.652	14.5988	16.3858	+	0.00328816	4.54743	6.27724
WP_019685867.1	20.1514	20.1716	20.4547	18.3441	19.3108	20.0188		0.104862	1.03469	2.08974
WP_019685740.1	20.1655	20.9017	20.5834	18.9044	20.1183	20.3946		0.214368	0.744476	1.47448
WP_016820502.1	25.686	25.539	26.0309	25.4212	25.2598	25.4126		0.0667181	0.3874	2.50068
WP_019686962.1	21.2684	16.6822	15.9582	21.1572	21.0264	21.1567		0.131712	-3.14381	-1.89025
WP_013371541.1	22.7852	21.7171	20.8226	22.5492	21.9656	22.4233		0.416813	-0.537685	-0.904646
WP_019687001.1	23.216	23.8409	22.7691	24.5596	23.968	24.8469	+	0.0430377	-1.18287	-2.92477
WP_016821132.1	23.0551	23.0128	23.5077	20.9096	21.8166	22.1107	+	0.0160947	1.57956	4.00264
WP_017425545.1	19.9801	19.2375	15.3252	19.0313	14.7372	14.5327		0.369252	2.08052	1.01089
WP_019688983.1	17.5315	13.2364	14.3535	18.7221	19.8651	20.4536	+	0.0284622	-4.63979	-3.35403
WP_019686494.1	13.9649	15.1857	14.5896	16.5217	17.3126	18.1598	+	0.0095559	-2.75133	-4.66471
WP_013372606.1	23.6584	24.1389	21.8718	18.0705	14.4944	15.3406	+	0.00478825	7.2545	5.66479
WP_013370674.1	20.8276	20.8185	20.0622	20.3908	18.5013	19.1994		0.118011	1.20563	1.98584
WP_016818708.1	15.1275	15.2218	15.551	15.1719	17.7391	21.0844		0.191057	-2.69832	-1.57197
WP_019687003.1	25.2537	24.5676	24.8466	25.1712	25.1065	25.2291		0.23917	-0.279594	-1.38188
WP_017428489.1	19.4476	13.8774	19.3623	15.3182	15.2673	20.2337		0.813497	0.622688	0.251949
WP_019687832.1	22.8943	22.6258	22.6979	24.0405	20.8029	21.2121		0.519155	0.720828	0.705969
WP_017425547.1	20.1352	15.4131	14.8434	19.0854	18.2745	19.2014		0.293526	-2.05656	-1.20816
WP_017425949.1	16.064	13.0187	15.7793	17.4042	17.528	17.6714		0.0570513	-2.58047	-2.64883
WP_013369963.1	25.0042	26.8535	26.2049	26.9656	25.6409	26.464		0.640122	-0.335939	-0.504984
WP_019686113.1	21.8387	21.7643	16.0644	20.4276	20.9619	21.7813		0.582002	-1.1678	-0.598081
WP_029515268.1	20.2184	18.8608	18.6561	15.6764	15.0227	16.0932	+	0.00328283	3.64771	6.28
WP_019685732.1	21.9971	21.7122	22.3246	22.6805	22.5702	23.2977	+	0.0433684	-0.838128	-2.91711
WP_013369142.1	22.2286	21.0547	20.1352	14.9574	15.0403	15.4	+	0.000638441	6.00694	9.67565
WP_013368736.1	23.4565	23.635	22.4398	20.5438	18.1488	19.2405	+	0.00793695	3.86605	4.91867
WP_019687011.1	23.1021	22.8437	23.1809	22.5314	22.6101	22.9108		0.0807565	0.358116	2.32428
WP_026065453.1	18.764	20.109	15.1396	18.084	14.6531	14.6975		0.305836	2.19267	1.17312
WP_019687009.1	18.258	19.2552	19.0493	16.3674	17.0053	19.5168		0.291392	1.22433	1.21438
WP_019685734.1	23.42	23.1909	22.6489	23.9634	23.6531	23.9879	+	0.0364845	-0.781524	-3.09253
WP_019688320.1	18.5291	18.8649	19.617	16.8199	21.2747	22.6198		0.526566	-1.2345	-0.692784
WP_019686608.1	23.5576	23.8895	24.0842	22.4424	22.8609	23.2842	+	0.0269693	0.981255	3.41234
WP_016820046.1	16.9062	19.6104	15.629	21.2966	19.2085	21.4333		0.0767553	-3.26429	-2.37078
WP_019686117.1	20.237	20.3649	21.2188	16.6362	20.879	21.2564		0.538524	1.01634	0.671788
WP_017427033.1	27.4034	27.2003	26.5332	24.4549	24.3031	23.7349	+	0.00108939	2.88134	8.41974
WP_019686221.1	18.1264	17.5287	18.2705	14.996	13.8529	15.6049	+	0.0049179	3.15729	5.62321
WP_016818403.1	13.8541	14.2492	15.7307	14.1359	15.5888	16.0421		0.471109	-0.644312	-0.795021
WP_016820512.1	21.9108	22.317	20.5359	20.7032	20.0997	19.9396		0.084428	1.34044	2.28384
WP_019687253.1	22.2975	21.7244	20.1061	21.6894	19.8882	21.7166		0.771004	0.277979	0.311467
WP_016818913.1	22.9256	13.3184	14.3916	14.4992	21.7121	20.8864		0.601014	-2.15406	-0.567007
WP_019688651.1	20.014	18.8131	20.165	16.9087	17.3681	19.9289		0.197114	1.59547	1.54552
WP_016820203.1	27.9899	27.8507	27.594	26.3796	27.2072	26.5733	+	0.0166536	1.09151	3.96172
WP_026065473.1	22.6057	22.7529	23.0463	23.6721	23.6497	23.8046	+	0.00278926	-0.907181	-6.56241
WP_019686606.1	25.1607	25.093	25.2296	24.801	25.0352	25.2351		0.355262	0.137341	1.04439
WP_016820048.1	22.8277	22.336	21.148	21.4761	21.2039	22.141		0.433259	0.496937	0.870278
WP_017426248.1	20.8953	22.9789	22.6624	23.4298	23.1291	23.2677		0.168898	-1.0967	-1.67675
WP_007429334.1	14.9265	12.8749	15.0899	20.2687	21.0265	20.9252	+	0.00101498	-6.44299	-8.57692
WP_019688846.1	22.8103	22.8155	22.3373	22.8681	23.0004	22.1519		0.953545	-0.0190671	-0.061989
WP_016821126.1	24.9223	24.973	26.0749	22.2235	21.6436	22.2581	+	0.00152256	3.28171	7.71074
WP_016822760.1	20.8939	20.0821	20.9469	21.7822	21.3625	20.641		0.226774	-0.620922	-1.42689
WP_016820001.1	25.3674	24.9246	25.9224	22.9775	25.1793	23.9434		0.121489	1.37138	1.96047
WP_017426246.1	19.4471	16.2481	14.735	19.23	13.9757	18.7167		0.830249	-0.497413	-0.228796
WP_019686648.1	24.3724	24.2747	15.9869	23.8025	24.3031	24.4058		0.399184	-2.62582	-0.942761
WP_014599574.1	23.1913	24.3445	23.6602	24.5266	24.472	24.1124		0.150157	-0.638314	-1.77729
WP_013371574.1	23.7243	23.1921	23.3444	23.7754	23.3624	23.5547		0.507965	-0.143912	-0.726138
WP_017425767.1	18.0871	14.2092	13.7003	17.0161	15.3391	18.1186		0.404735	-1.49244	-0.930609
WP_016819087.1	22.2501	22.3546	21.9851	20.7555	20.5507	20.7494	+	0.000302598	1.51142	11.7254
WP_017425578.1	16.961	17.3595	16.0971	15.2305	14.3454	14.3263	+	0.0104124	2.17183	4.55066
WP_016820848.1	17.6428	19.9553	15.6548	18.2339	15.2382	15.8269		0.441417	1.31797	0.853626
WP_016822119.1	22.7323	22.1902	15.7529	22.652	24.175	22.7373		0.266317	-2.96296	-1.29083
WP_019685730.1	21.0042	20.9738	20.7692	23.3194	23.4315	23.1072	+	3.92e-05	-2.37029	-19.6905
WP_019687211.1	18.3941	18.8061	15.9123	19.4979	19.0774	19.772		0.132645	-1.74491	-1.88414
WP_019686249.1	18.26	19.5382	14.633	21.1354	20.5424	20.4032		0.0964199	-3.21661	-2.16433
WP_016818905.1	23.2057	23.3057	23.6175	23.1341	22.5075	23.5884		0.4242	0.299599	0.889074
WP_019688830.1	16.6004	19.0961	16.0193	16.2378	15.9188	15.3808		0.22685	1.39283	1.42661
WP_013372995.1	21.3572	21.9106	19.6097	25.1302	25.1383	25.2733	+	0.00371055	-4.22141	-6.07456
WP_019686587.1	24.7685	23.9688	22.3417	23.321	23.8284	22.513		0.591335	0.472176	0.582746
WP_013372205.1	24.3861	23.6487	22.6657	24.3544	22.5868	23.6403		0.958512	0.0396029	0.055353
WP_016822115.1	23.678	23.4812	23.8576	22.3385	24.8265	23.2668		0.803605	0.195017	0.265696
WP_019688373.1	25.4751	25.4034	25.7679	24.5977	25.2404	25.4233		0.167349	0.461652	1.6846
WP_013370634.1	26.6362	27.2603	26.781	27.7024	27.5349	27.6182	+	0.0203105	-0.726035	-3.72923
WP_019686376.1	16.777	14.0544	15.1972	19.6781	19.4571	19.4763	+	0.00611799	-4.19425	-5.29253
WP_013371005.1	24.1796	23.5998	20.8361	23.2039	23.6882	22.8357		0.744305	-0.370747	-0.349548
WP_016818510.1	20.1144	20.7816	19.5595	20.2992	19.301	20.108		0.622192	0.249125	0.533124
WP_019685850.1	19.1568	17.8181	14.5561	17.6742	18.0307	17.9144		0.63817	-0.69614	-0.508024
WP_019688645.1	16.3392	18.9258	14.5687	14.768	18.454	18.5982		0.72889	-0.662155	-0.371814
WP_013370039.1	23.3343	22.7786	22.2025	15.154	14.0166	14.5256	+	5.98e-05	8.20644	17.7005
WP_019688538.1	17.1158	14.1563	16.9778	16.8834	17.8422	17.7916		0.233097	-1.42245	-1.40363
WP_013371456.1	27.4412	27.384	27.2551	27.6836	27.8626	27.5718	+	0.0266708	-0.345916	-3.42446
WP_016820013.1	24.0041	23.792	14.6046	23.1674	23.9687	23.3556		0.434466	-2.69698	-0.8678
WP_016818473.1	22.0682	21.1303	21.8287	23.0264	22.2567	23.048	+	0.0453031	-1.10128	-2.87362
WP_016822109.1	19.4466	14.7374	15.8275	22.1915	22.8954	23.0829	+	0.0139471	-6.05274	-4.17744
WP_019685852.1	25.4477	25.6092	25.9392	25.641	25.5939	26.1221		0.617002	-0.120324	-0.541359
WP_019686583.1	17.703	19.1456	14.9169	22.8053	20.572	21.8421	+	0.0327616	-4.48461	-3.20445
WP_013312800.1	26.2403	26.5952	27.2095	27.1596	26.7363	26.6409		0.640396	-0.163927	-0.504558
WP_016819620.1	25.5499	26.0614	26.0739	26.5311	26.2504	26.9802		0.0648034	-0.692184	-2.52799
WP_016822187.1	22.5678	22.8004	22.6609	21.484	21.7334	22.1062	+	0.00950325	0.90183	4.67213
WP_019687029.1	18.9556	17.5296	18.4409	19.7704	19.4123	20.1648	+	0.0350227	-1.4738	-3.1348
WP_019686599.1	21.3541	21.1925	19.5565	22.0461	21.7831	22.3074		0.0862703	-1.34452	-2.26429
WP_007431230.1	23.9329	23.7815	24.8986	22.85	23.9616	24.8708		0.67243	0.310176	0.455425
WP_017426780.1	24.6057	25.6487	25.3071	15.5083	15.6883	14.9269	+	1.38e-05	9.81266	25.5902
WP_013369947.1	26.1717	27.3513	26.1975	20.5617	21.6049	22.5901	+	0.00208413	4.9879	7.09493
WP_019688728.1	23.6356	22.1892	22.3827	23.0695	22.3519	22.7639		0.988875	0.00739797	0.0148336
WP_019688844.1	17.6573	17.8568	14.3607	15.9652	15.2833	15.4652		0.412026	1.05369	0.914859
WP_016821128.1	18.5903	18.2361	15.7705	14.4985	15.6938	18.8202		0.48751	1.1948	0.763881
WP_019686193.1	16.6407	15.7224	16.7423	20.3218	18.6121	19.9708	+	0.00600598	-3.26644	-5.3199
WP_019686300.1	18.9037	17.4977	18.617	13.5623	14.6731	16.4139	+	0.0208374	3.45638	3.69989
WP_019686767.1	19.3458	20.2339	14.9686	23.5839	23.3523	23.6111	+	0.0307068	-5.333	-3.27285
WP_029515169.1	22.5829	22.5422	22.6932	23.9585	23.5293	23.4719	+	0.00281843	-1.04718	-6.54406
WP_016821044.1	24.4648	25.0612	25.5943	19.208	15.7682	20.0399	+	0.00763582	6.70137	4.97288
WP_016822107.1	25.1674	25.3533	24.8636	24.4399	24.8937	24.6109		0.0692397	0.479932	2.46605
WP_019688419.1	17.8017	17.2427	14.4204	15.5054	13.9739	14.6375		0.191835	1.78266	1.56853
WP_019687377.1	20.794	15.6014	20.2107	19.7873	19.4749	20.6244		0.550134	-1.09344	-0.651717
WP_019688090.1	23.9827	23.018	22.9448	13.7202	14.5828	17.3995	+	0.00223324	8.08105	6.96537
WP_019686660.1	19.9169	20.2758	15.2127	19.3303	15.4749	20.3868		0.97587	0.0711524	0.0321799
WP_013373436.1	26.2715	26.0923	24.7233	25.1028	25.7288	25.1048		0.510379	0.383581	0.72176
WP_016820707.1	21.0732	20.7567	21.4793	22.1084	22.2957	22.4908	+	0.00720762	-1.19525	-5.05463
WP_016822162.1	23.513	23.0365	23.4468	23.9944	23.3853	24.1952		0.139074	-0.526217	-1.84325
WP_007433230.1	25.5348	26.8152	23.5638	26.4816	27.1073	26.4553		0.228543	-1.3768	-1.42032
WP_019686591.1	17.9436	18.0515	16.9629	18.7492	13.7364	20.4979		0.996893	-0.00851568	-0.00414259
WP_017428484.1	19.0299	23.947	17.6661	19.8926	24.4335	18.6591		0.778301	-0.780719	-0.301156
WP_019688641.1	25.3781	24.7603	25.1646	25.9717	26.3553	26.0492	+	0.00897965	-1.02435	-4.74868
WP_017427086.1	23.7711	23.3055	23.692	25.0749	24.3959	24.6723	+	0.0099615	-1.1248	-4.60922
WP_016820719.1	23.0716	23.3776	23.6971	21.3619	20.8271	22.329	+	0.0168395	1.8761	3.94848
WP_080561190.1	19.7102	13.5541	20.4474	21.2473	20.4891	21.192		0.234877	-3.07224	-1.3972
WP_019686638.1	25.3064	25.0418	24.2806	25.1721	25.4686	25.6207		0.179092	-0.544198	-1.62688
WP_019686374.1	21.8981	23.891	19.5941	24.4641	23.8252	24.675		0.11695	-2.52707	-1.99374
WP_019688290.1	15.6697	16.9597	14.2532	15.931	14.7035	18.9703		0.575357	-0.907374	-0.609098
WP_019686253.1	25.8986	25.9924	26.279	21.3992	21.6159	22.6715	+	0.000527201	4.16112	10.1664
WP_017428156.1	20.9384	21.5565	19.0142	23.3081	23.8071	23.1233	+	0.0213409	-2.9098	-3.67268
WP_019686747.1	24.0664	24.8959	28.241	25.3094	25.4444	25.8451		0.883128	0.201428	0.156624
WP_013368673.1	21.0207	19.7222	21.5615	21.9284	21.1253	21.9909		0.210354	-0.913387	-1.49047
WP_019686370.1	22.7781	22.6079	14.6608	22.093	22.0126	21.4093		0.534709	-1.82268	-0.67845
WP_019686251.1	22.8994	22.5184	20.0983	20.6237	20.5301	20.5774		0.223906	1.2616	1.43766
WP_016820828.1	21.0235	20.6808	21.203	17.0673	16.0781	15.0584	+	0.00122136	4.90115	8.1712
WP_017428125.1	22.7383	19.2527	14.5038	21.0794	20.8987	22.1747		0.35091	-2.55267	-1.05505
WP_016822936.1	23.4248	22.1729	21.419	23.5852	23.0416	23.8588		0.141462	-1.1563	-1.82857
WP_019686707.1	14.9956	19.3361	14.3499	21.678	20.9196	20.1755	+	0.0445015	-4.69715	-2.89137
WP_019686749.1	14.3989	14.5673	14.4366	23.4983	23.8263	24.6096	+	9.01e-06	-9.51044	-28.5084
WP_019688868.1	20.9183	20.3619	21.2779	22.6553	22.32	23.1335	+	0.00652489	-1.85026	-5.19805
WP_019688405.1	17.5357	17.7491	15.3971	20.0291	18.5005	21.0549	+	0.0482842	-2.96756	-2.81067
WP_016821354.1	21.924	24.8144	15.8927	15.8493	23.3039	21.1432		0.831948	0.778253	0.226456
WP_013373358.1	23.1101	23.5819	23.1087	24.0331	23.5201	24.1832		0.0647645	-0.645199	-2.52855
WP_016818470.1	20.1995	13.2328	15.0079	13.945	18.7718	18.1078		0.773324	-0.794753	-0.308185
WP_019686192.1	19.322	19.0847	16.5982	20.7724	20.7978	21.0511	+	0.0441426	-2.53881	-2.89944
WP_016820257.1	20.3372	19.5187	20.2024	20.9661	19.9123	21.6459		0.21898	-0.822025	-1.45648
WP_016819346.1	23.8483	23.8795	23.6992	21.5772	22.9278	23.3173		0.086074	1.20155	2.26635
WP_019686729.1	19.2252	19.7848	14.2261	14.4281	14.6244	17.1518		0.300491	2.34394	1.18817
WP_019686194.1	23.6744	23.5363	24.4794	24.5211	25.1187	24.9099	+	0.0495598	-0.953183	-2.78509
WP_029515113.1	28.3662	28.4678	28.5316	28.0077	28.4791	27.7435		0.161227	0.378426	1.71641
WP_016819348.1	25.725	26.27	25.8376	26.6474	25.4257	26.8487		0.4869	-0.363094	-0.765024
WP_019685965.1	15.2415	15.4421	15.3958	19.8475	19.9874	20.6311	+	4.27e-05	-4.79555	-19.2751
WP_019686897.1	19.1684	15.5946	18.4425	20.9916	21.0026	20.8145	+	0.0427898	-3.20105	-2.93056
WP_013371435.1	21.0301	21.4432	21.638	22.1377	22.0666	21.521		0.111894	-0.538016	-2.0325
WP_019685836.1	22.3819	22.0053	21.1523	21.2109	20.9691	20.8563		0.0921636	0.834394	2.20475
WP_016819171.1	21.5442	21.1255	22.4842	20.8018	20.4973	21.3026		0.141504	0.850698	1.82832
WP_016821801.1	21.8462	20.5214	23.0256	19.7121	20.6084	21.3867		0.230821	1.22864	1.41193
WP_025365744.1	18.1919	19.5447	14.687	22.584	22.7917	21.9183	+	0.028066	-4.95676	-3.36914
WP_019688965.1	25.0762	25.3149	23.1937	19.4219	17.9998	20.3425	+	0.00527558	5.27352	5.51512
WP_019686889.1	22.3116	22.0479	15.2089	21.1309	22.6784	22.5728		0.393591	-2.2712	-0.955149
WP_019688304.1	21.179	20.9415	19.8474	15.9832	18.6688	15.6519	+	0.0201162	3.88798	3.74028
WP_019686243.1	20.5971	20.669	21.1415	19.5966	20.1253	22.0325		0.788506	0.217747	0.286803
WP_019687427.1	20.5974	17.5762	14.9764	18.3123	18.7611	19.9201		0.491405	-1.28117	-0.756602
WP_016821481.1	22.7631	22.3104	22.7278	21.0194	20.7958	21.6871	+	0.00928327	1.43298	4.70365
WP_019686891.1	18.3355	18.1729	16.9277	19.7838	19.4967	17.7355		0.200564	-1.19331	-1.53082
WP_016822250.1	20.8837	21.6834	19.3682	22.6191	21.9327	22.8447		0.0677532	-1.82044	-2.48629
WP_016821483.1	25.0603	23.8451	25.811	24.0143	23.3359	23.272		0.0925456	1.36478	2.20104
WP_017427232.1	24.3255	23.7358	23.2303	21.2905	20.9711	20.4686	+	0.00197883	2.85377	7.19351
WP_017428154.1	24.3622	23.9309	23.5123	24.2664	24.0159	23.9998		0.574241	-0.158909	-0.610958
WP_016821638.1	19.7731	18.4978	19.6585	13.5132	19.4447	19.568		0.426967	1.80117	0.883299
WP_019688864.1	19.6514	18.8376	18.2513	15.2531	13.9737	15.8311	+	0.00466771	3.8941	5.70471
WP_017426658.1	20.3581	20.6435	21.4661	23.8423	23.9251	24.1303	+	0.000786957	-3.14331	-9.16481
WP_013372938.1	20.2328	22.2693	22.1157	19.5629	20.5448	20.0188		0.103879	1.49709	2.09807
WP_019688975.1	18.8585	15.9132	15.6623	17.2664	15.8782	16.1838		0.756405	0.368497	0.332218
WP_019688720.1	23.9487	25.2082	24.3325	25.6688	25.7589	26.2654	+	0.0281715	-1.40125	-3.36509
WP_019688434.1	13.4464	14.4495	15.1164	13.618	14.1383	15.4262		0.941327	-0.0567217	-0.0783306
WP_016821634.1	20.6921	20.3942	16.6545	21.4454	20.757	21.3715		0.21397	-1.94435	-1.47606
WP_016819163.1	21.6576	15.0679	17.1765	18.8073	20.4449	18.9384		0.51677	-1.42952	-0.71024
WP_019686035.1	17.5472	18.5508	19.1928	19.3787	18.4252	20.0517		0.272402	-0.85489	-1.27166
WP_017427592.1	20.3643	18.9358	20.8483	22.1067	21.5975	21.4087		0.0535665	-1.65483	-2.70947
WP_019685793.1	17.2156	17.4565	14.0488	18.1534	17.1195	19.2934		0.198266	-1.94847	-1.54058
WP_016822550.1	14.4508	14.4117	14.9871	18.1798	15.1727	19.0218		0.0741799	-2.84159	-2.40219
WP_019687393.1	23.948	23.8161	20.5152	22.8541	22.4234	22.8286		0.961748	0.0577443	0.0510308
WP_019688436.1	16.3927	14.2885	15.5623	20.7539	18.4304	18.6144	+	0.0162262	-3.85174	-3.99286
WP_016821367.1	20.0387	18.748	20.6928	21.7286	21.7279	19.8112		0.21471	-1.26276	-1.47313
WP_019685832.1	17.863	21.7542	21.5858	21.4392	19.5631	22.3795		0.656912	-0.726213	-0.479055
WP_016819629.1	27.9308	27.8162	28.5841	26.5378	26.7765	27.1059	+	0.0109105	1.30366	4.48944
WP_019687395.1	15.308	14.105	16.0058	16.7158	16.9211	18.6982		0.0515271	-2.30542	-2.74711
WP_017425864.1	26.5967	26.366	27.5264	25.6906	26.5962	26.4675		0.271428	0.57829	1.2747
WP_019688430.1	22.2983	19.5721	16.4243	15.1256	14.6713	15.6438		0.0674313	4.28465	2.49074
WP_019686247.1	21.7043	21.5699	20.4784	14.3376	15.0858	16.6905	+	0.00178473	5.87959	7.39344
WP_019686895.1	23.0482	22.5749	20.6382	22.2137	23.5782	22.7888		0.407742	-0.773109	-0.924084
WP_017427224.1	21.4962	19.3336	21.5468	20.591	20.9997	21.7462		0.710859	-0.320116	-0.398145
WP_016819768.1	21.7591	20.716	16.3411	17.4148	20.4722	19.7542		0.846676	0.391673	0.206239
WP_019685797.1	13.5928	22.3631	16.2606	21.0483	22.7105	19.8795		0.234538	-3.80728	-1.39842
WP_019686354.1	22.6129	22.2222	21.7723	14.1473	18.0646	16.909	+	0.00798785	5.82887	4.90975
WP_080561198.1	21.5326	20.5453	20.6919	20.7244	19.8993	21.6421		0.789924	0.168006	0.284814
WP_019686916.1	16.4759	14.2324	14.4967	18.1518	17.95	19.4378	+	0.015288	-3.44489	-4.06481
WP_013373267.1	28.5556	28.9083	29.0075	29.6394	29.7384	29.499	+	0.00644512	-0.801792	-5.21599
WP_019686879.1	24.7329	23.8359	22.5693	24.3013	24.4726	24.4262		0.336363	-0.687351	-1.09157
WP_019688284.1	19.1659	15.1305	16.1092	22.9782	24.3024	22.0218	+	0.0103958	-6.29893	-4.55276
WP_016818396.1	15.7263	16.2254	16.4159	17.9438	19.7242	20.654	+	0.0155999	-3.31812	-4.04032
WP_013369422.1	18.5177	18.1122	15.0841	17.4868	14.2187	15.8049		0.384607	1.4012	0.975368
WP_019685781.1	22.3676	20.2519	21.1531	21.9241	21.336	21.992		0.488615	-0.493189	-0.761812
WP_016820103.1	24.8809	24.6559	23.4416	23.4526	23.6815	23.4938		0.158417	0.783531	1.73143
WP_017427261.1	20.4955	19.4605	22.4549	22.6879	23.4581	20.1437		0.386634	-1.29292	-0.97077
WP_019688264.1	20.1778	21.0651	21.1342	22.1081	21.3623	22.4242		0.0562408	-1.1725	-2.66255
WP_016820715.1	22.5125	20.6908	21.2888	22.8214	22.6446	22.9321		0.0743936	-1.30202	-2.39954
WP_013373263.1	26.3831	26.4187	26.1661	28.3242	27.9636	27.8189	+	0.000542168	-1.71293	-10.0932
WP_019685783.1	26.8801	26.9261	25.3626	24.0038	24.1417	24.9246	+	0.0259166	2.0329	3.45581
WP_019686039.1	22.6458	22.7257	23.67	23.3544	23.2102	23.3617		0.425258	-0.294931	-0.886862
WP_016324915.1	15.6328	14.5154	15.7677	16.4217	17.9004	20.4708		0.0766963	-2.95899	-2.37149
WP_019688288.1	16.1512	19.097	18.9687	15.9487	16.1883	16.6229		0.13741	1.819	1.85363
WP_019688726.1	23.7214	22.7126	22.7125	20.1247	19.7092	19.8817	+	0.000919777	3.14359	8.80024
WP_013372559.1	18.1415	17.9219	15.3511	17.9421	18.0857	19.9208		0.24112	-1.51137	-1.37501
WP_019687159.1	18.2066	15.8713	17.4985	19.4861	19.6147	20.6487	+	0.0253795	-2.72441	-3.47881
WP_019686883.1	21.0377	21.0442	14.6562	20.2038	14.9835	21.2615		0.974902	0.096405	0.0334722
WP_019685785.1	20.8748	18.683	15.0591	21.9785	21.8568	22.7433		0.0810972	-3.98723	-2.32044
WP_019686037.1	15.6741	17.1991	15.1478	14.3312	14.7062	13.7729		0.0610798	1.73689	2.58383
WP_017428696.1	13.3776	15.6703	16.7786	18.5958	19.1981	20.8373	+	0.0239518	-4.2682	-3.54286
WP_013369410.1	22.2452	14.4179	13.7636	21.0621	20.3563	21.0491		0.2161	-4.01362	-1.46767
WP_019688852.1	20.3171	19.2774	19.0141	20.2765	21.0491	21.6755		0.0612933	-1.46413	-2.58053
WP_017426398.1	21.2156	22.2067	23.7634	23.7213	23.4395	23.0646		0.256207	-1.01324	-1.32363
WP_019688065.1	20.0897	19.1047	15.4336	21.0067	20.8966	20.6999		0.134407	-2.65839	-1.87272
WP_013373275.1	28.7011	29.1348	29.2055	29.8629	29.8656	29.7736	+	0.00693945	-0.820243	-5.10891
WP_019688528.1	22.3007	21.2019	22.2795	21.0344	20.366	22.5		0.437019	0.62722	0.862572
WP_016821382.1	21.6861	21.2531	22.4877	15.0841	15.9239	15.2986	+	0.000132936	6.37345	14.461
WP_019688850.1	17.0337	16.2467	17.3999	18.3143	16.9161	17.1658		0.356094	-0.571966	-1.04237
WP_019686945.1	22.8633	23.1805	23.7255	21.912	20.341	23.1553		0.16328	1.45369	1.7056
WP_019687795.1	23.3333	22.2552	21.8248	23.191	22.1515	22.3238		0.885969	-0.0843385	-0.152779
WP_019688526.1	20.7118	21.9215	19.6408	20.7602	21.3094	21.3531		0.606445	-0.382884	-0.558248
WP_019687913.1	22.0504	21.6289	21.8085	22.6412	23.2167	22.7299	+	0.00883638	-1.03335	-4.77057
WP_013371788.1	23.6672	24.0165	23.3974	23.3783	23.3744	23.5597		0.247416	0.256238	1.35319
WP_019688298.1	24.5304	23.9822	23.344	24.5703	23.96	23.9839		0.609995	-0.219189	-0.552549
WP_016821163.1	22.4177	24.0006	20.0248	13.2674	14.997	14.4112	+	0.00329034	7.92246	6.27611
WP_016821380.1	23.2702	22.6668	15.4563	22.413	21.1846	14.6431		0.777772	1.05086	0.301903
WP_029515018.1	14.362	17.1519	19.0402	13.8862	17.6129	15.9836		0.586829	1.02381	0.590131
WP_019687942.1	24.2889	23.3568	23.8279	24.3584	24.2185	23.7856		0.406347	-0.296302	-0.927106
WP_019687797.1	21.1271	20.7717	21.5223	20.3691	20.7956	20.8747		0.160459	0.460555	1.72048
WP_013373253.1	27.2163	27.5009	27.196	27.7033	27.3957	27.4293		0.212711	-0.205077	-1.48105
WP_019688071.1	23.4173	22.9227	23.434	24.8267	24.7336	24.9162	+	0.000874956	-1.56749	-8.91554
WP_016818645.1	28.0861	27.6111	26.5584	28.8282	28.7014	28.1136		0.0878005	-1.12918	-2.2484
WP_019687911.1	23.8226	23.3335	24.0321	25.2833	24.9104	25.27	+	0.00405291	-1.42516	-5.93004
WP_017425763.1	15.2388	14.7795	14.1141	20.3145	18.6462	21.0336	+	0.00245827	-5.28732	-6.78881
WP_019685953.1	19.3469	17.8765	15.0344	14.6983	14.78	18.4471		0.460175	1.44416	0.816253
WP_016822455.1	21.0958	20.7227	18.7135	19.4836	19.5954	21.1321		0.912228	0.106935	0.117366
WP_019685887.1	25.3062	25.0507	24.8878	23.5163	24.3555	23.5748	+	0.0129755	1.26603	4.26753
WP_019685806.1	19.317	17.8319	19.342	15.8458	14.7742	19.204		0.193812	2.22227	1.55984
WP_019689072.1	14.1843	15.2388	15.3313	13.9091	18.9354	18.9639		0.243405	-2.35132	-1.36703
WP_019687173.1	18.3506	14.3277	16.6729	22.2408	19.3186	22.4355	+	0.0339907	-4.88126	-3.16591
WP_016821541.1	17.6851	20.2918	19.9905	19.6605	17.6867	19.2372		0.674332	0.461014	0.452549
WP_019688296.1	21.8819	21.7965	21.2745	20.2619	17.8431	19.2015	+	0.0245804	2.54878	3.51411
WP_019686444.1	21.7424	21.6368	21.4658	21.9345	21.7889	21.7268		0.117505	-0.201731	-1.9896
WP_019687961.1	24.1643	23.8019	21.9594	23.9581	23.9844	23.6112		0.477403	-0.542733	-0.782974
WP_019686360.1	19.3486	14.8065	14.7494	22.8593	22.5575	21.7947	+	0.0172292	-6.10234	-3.92127
WP_017426366.1	24.6607	23.6473	22.6671	19.9658	20.2257	20.4934	+	0.00450226	3.43005	5.7616
WP_019688257.1	22.9912	22.9516	23.473	24.6311	24.6727	24.8021	+	0.000874203	-1.56335	-8.91754
WP_017425769.1	20.7197	21.4095	21.7433	21.0355	20.7202	21.718		0.768156	0.132949	0.315502
WP_019686918.1	13.7023	16.6918	15.5466	17.8322	18.5395	16.7233		0.0792878	-2.38477	-2.34104
WP_013370783.1	23.5669	22.8287	22.2514	22.7206	22.4357	21.7625		0.291965	0.576012	1.2127
WP_019688061.1	21.2332	20.5312	21.2145	22.5504	21.981	22.1438	+	0.0126188	-1.23214	-4.30269
WP_016818437.1	18.9591	18.7214	15.188	21.1802	19.8345	21.738		0.0703222	-3.29471	-2.45162
WP_019687901.1	20.8417	20.9689	21.076	21.0426	21.2631	21.2581		0.0855116	-0.225682	-2.27229
WP_019689076.1	22.5633	21.0234	23.711	14.6188	17.9679	19.1464	+	0.0294388	5.1882	3.31781
WP_019689090.1	25.5615	25.9785	25.1856	24.8825	25.4584	25.5354		0.410012	0.283107	0.919185
WP_019686448.1	27.9461	27.8585	27.9808	27.6399	27.8478	27.3307		0.105438	0.322278	2.08489
WP_016821078.1	17.7788	18.6693	15.5279	21.2776	21.0958	20.9273	+	0.0159307	-3.77489	-4.01498
WP_019688854.1	21.2241	21.3855	20.9602	21.8141	20.9812	22.7716		0.278957	-0.665676	-1.25147
WP_019686938.1	24.4284	23.5095	23.5018	21.3671	21.0369	21.7713	+	0.00292626	2.42148	6.4782
WP_007428879.1	24.5559	24.8142	24.5717	25.1221	24.898	25.1199	+	0.0233777	-0.399396	-3.56991
WP_019687903.1	21.5659	15.9704	16.2301	20.0779	19.344	18.5464		0.496865	-1.4006	-0.746475
WP_019689092.1	21.1899	19.4582	15.0502	19.1891	22.0023	19.2555		0.482974	-1.58284	-0.772411
WP_016819933.1	26.1674	25.2355	25.4995	24.663	24.7594	24.0736	+	0.0316809	1.13551	3.23977
WP_019686934.1	20.2939	19.9723	20.3316	14.7603	17.9163	18.3352	+	0.047941	3.19536	2.81768
WP_013372940.1	20.6659	21.0479	20.0458	23.4952	22.6802	22.4781	+	0.00573805	-2.29791	-5.38796
WP_016819483.1	20.755	21.1239	18.6236	19.6955	19.2304	19.879		0.519756	0.565896	0.704893
WP_019686386.1	13.0296	15.4763	15.7913	18.8041	18.7666	19.6793	+	0.00943905	-4.31762	-4.68123
WP_019687403.1	23.2535	23.5393	24.5716	22.3184	23.9777	23.7777		0.54925	0.430224	0.653234
WP_019686072.1	17.9271	18.8139	17.8729	20.5433	18.039	20.9136		0.162885	-1.62736	-1.70767
WP_019686908.1	21.3852	20.4214	21.2437	22.071	21.8555	21.6512		0.0600354	-0.842444	-2.6002
WP_019688069.1	21.3498	23.8231	19.1894	23.4872	23.3148	24.0988		0.184197	-2.17948	-1.603
WP_013372130.1	22.1579	21.6842	22.5764	23.7841	24.3355	24.1261	+	0.00306899	-1.94242	-6.39547
WP_017425752.1	16.9348	17.4426	15.9476	16.0292	14.2929	15.9484		0.132164	1.35147	1.88728
WP_019686388.1	14.9155	14.7051	14.3553	14.4853	14.754	16.5155		0.41802	-0.59295	-0.902087
WP_019688666.1	21.639	21.7895	21.4614	14.8896	14.6539	15.9372	+	9.03e-05	6.46977	15.95
WP_016819592.1	25.2801	25.3183	25.7637	19.0331	19.2093	19.6282	+	1.26e-05	6.16383	26.2273
WP_013372132.1	20.9127	19.3324	22.8209	20.8267	20.8423	20.827		0.85972	0.190029	0.18842
WP_013373454.1	23.722	21.8079	22.7472	23.8467	23.778	24.743		0.0979188	-1.36352	-2.15057
WP_017426656.1	22.9346	22.4013	24.318	22.1551	21.9517	22.2058		0.125486	1.1138	1.93228
WP_016819022.1	18.1235	19.9669	19.4901	20.4669	22.1464	20.0233		0.118574	-1.68531	-1.98168
WP_049789229.1	17.5968	14.7085	21.2641	14.8725	14.9912	16.9494		0.325857	2.25207	1.11884
WP_019688294.1	22.2487	22.4389	22.8055	19.3863	18.6132	19.8272	+	0.00117807	3.22215	8.24889
WP_019688660.1	13.8145	14.6375	14.7872	16.8181	14.2763	17.071		0.156339	-1.64209	-1.74273
WP_016820729.1	15.43	15.1783	14.2832	20.6358	19.6912	21.6126	+	0.000970239	-5.68271	-8.67849
WP_016819913.1	13.3233	20.9262	15.7998	21.6869	15.1414	18.7478		0.563842	-1.84224	-0.628393
WP_013373543.1	21.7872	20.4581	22.0555	21.9373	21.5214	22.5859		0.375182	-0.581219	-0.997021
WP_019688600.1	24.6941	24.6731	25.0898	23.1397	22.4177	23.2311	+	0.00289383	1.88947	6.49768
WP_016820385.1	13.9871	16.6728	16.1106	20.0489	14.6989	20.1144		0.243178	-2.69721	-1.36782
WP_019686900.1	22.3478	21.7461	21.523	19.399	20.3809	21.2556		0.0608213	1.52711	2.58785
WP_049789326.1	18.7721	16.2298	18.2635	14.5974	16.6833	15.2634		0.0865449	2.24047	2.26142
WP_016819491.1	21.5766	21.183	15.3834	12.4957	13.2484	16.3499		0.0827323	5.34968	2.30227
WP_019687157.1	23.4372	23.7673	23.6649	21.0092	20.7904	21.3548	+	0.000176298	2.57168	13.4593
WP_016819637.1	22.7757	23.3957	22.0304	23.6903	23.7607	23.9794		0.0562385	-1.07617	-2.66259
WP_017426682.1	23.555	21.2366	15.9225	23.0788	23.2883	22.4981		0.2977	-2.71701	-1.19613
WP_016820387.1	24.5153	24.1129	22.796	26.06	26.4792	26.2011	+	0.0102599	-2.43868	-4.57011
WP_019686450.1	19.7154	19.3935	15.441	20.0314	19.8505	20.776		0.220409	-2.03597	-1.45097
WP_013371544.1	20.5695	19.6017	15.1437	19.2187	15.39	19.4483		0.853329	0.419309	0.197142
WP_019688093.1	14.2693	21.8878	20.9773	18.7175	20.4399	20.6311		0.739117	-0.884702	-0.357018
WP_007432579.1	27.5944	27.9487	27.4811	28.6948	28.6413	28.7574	+	0.0021163	-1.02311	-7.06603
WP_013371546.1	21.8238	22.4858	23.5233	22.4397	22.2606	22.5907		0.738001	0.18064	0.358628
WP_017428187.1	20.8102	19.6242	15.377	24.0575	23.7984	22.5619	+	0.0467352	-4.86877	-2.8428
WP_019688614.1	19.8816	17.3025	14.762	17.1921	15.0982	18.4051		0.824929	0.416896	0.236132
WP_019687401.1	20.9307	20.6942	20.3114	21.4552	21.3766	22.8354		0.0701901	-1.24363	-2.45337
WP_019686005.1	21.7915	22.24	18.256	22.722	21.7708	21.9763		0.341586	-1.39385	-1.0783
WP_019687143.1	20.2092	19.4132	15.5797	15.4066	17.2871	19.7085		0.648241	0.933298	0.492398
WP_013372101.1	25.4518	24.7693	25.8841	25.0119	24.5799	25.3445		0.377344	0.389661	0.992012
WP_019688634.1	17.4476	17.5018	15.206	14.8017	16.2262	15.4735		0.230118	1.21799	1.41452
WP_019685810.1	17.9148	16.4783	17.3582	14.1363	14.8947	15.1152	+	0.0077857	2.53504	4.94558
WP_019688305.1	13.1382	16.5198	15.4889	19.3972	18.253	19.4254	+	0.0207064	-3.97623	-3.70711
WP_016818745.1	21.5763	20.615	20.554	19.7328	20.6107	20.4977		0.2147	0.634715	1.47317
WP_013372881.1	15.2573	15.4772	15.6652	17.5199	18.0966	17.7013	+	0.000370031	-2.30604	-11.136
WP_013369513.1	20.4632	14.1334	20.4308	19.5564	15.0374	18.8672		0.84663	0.522117	0.206303
WP_016820780.1	22.9594	21.8281	19.7605	23.9227	23.5726	24.6664		0.0624873	-2.53791	-2.56228
WP_013368688.1	23.1017	24.8536	23.6263	25.4488	25.3899	27.0639	+	0.0493059	-2.10699	-2.79012
WP_016822754.1	21.2301	19.2704	15.6262	23.3916	22.6724	22.6803		0.06432	-4.20587	-2.53503
WP_019687834.1	24.4256	23.9821	24.8804	23.8203	23.8767	23.8803		0.0933791	0.570264	2.193
WP_019688325.1	18.5085	17.9269	17.1986	14.7491	15.0152	17.7134		0.114519	2.05211	2.01214
WP_016820782.1	25.5629	25.999	25.7908	24.516	24.3069	25.1295	+	0.014975	1.13343	4.09001
WP_016820532.1	24.0852	26.6408	24.7561	24.0352	25.4947	20.2367		0.336004	1.90516	1.09249
WP_016818807.1	18.8834	15.4272	16.2011	19.709	20.2702	15.6276		0.398638	-1.69834	-0.943962
WP_019687411.1	23.3032	21.6613	20.7894	14.1991	13.8669	15.6572	+	0.00133219	7.34352	7.98687
WP_019688309.1	21.8269	22.4858	21.5742	19.8593	19.5725	18.3868	+	0.00693287	2.6894	5.11027
WP_019688602.1	14.2974	14.8946	15.7361	19.1092	18.6637	19.1863	+	0.000861201	-4.01038	-8.9524
WP_019686902.1	21.3421	21.2392	21.1553	21.8963	21.6643	20.9998		0.372933	-0.274618	-1.00226
WP_019688083.1	23.1332	22.2721	21.8946	23.4877	23.178	23.5216		0.0656007	-0.962495	-2.5165
WP_049789328.1	19.1726	19.4929	18.5661	20.1365	20.0444	20.9292	+	0.02971	-1.29283	-3.308
WP_019686208.1	21.3504	19.9608	21.381	14.4142	12.9075	15.8076	+	0.00244799	6.52102	6.79643
WP_019686812.1	19.2103	19.4319	19.1017	14.8177	14.1645	16.0703	+	0.00173033	4.23045	7.45434
WP_029515233.1	15.1629	16.2428	13.1643	19.2385	18.8454	18.7829	+	0.0109082	-4.09895	-4.48972
WP_019686523.1	21.5589	22.5699	20.8764	23.3105	21.6957	21.2115		0.641152	-0.404158	-0.503382
WP_019686110.1	21.9531	23.3171	23.8894	20.4938	20.0526	21.248	+	0.0217129	2.45506	3.65305
WP_019688317.1	22.6619	22.9921	22.0467	22.7597	21.6263	23.2027		0.948657	0.0373472	0.0685245
WP_016819247.1	14.7433	22.4322	15.8794	21.4817	19.9975	15.2233		0.710566	-1.2159	-0.398576
WP_019686226.1	22.6936	22.4479	22.107	21.9937	22.0047	23.14		0.934031	0.0367025	0.0881004
WP_017425627.1	21.4783	21.7029	20.1766	22.9534	22.6675	22.6811	+	0.0272937	-1.64806	-3.39935
WP_019687030.1	13.9062	17.9214	15.3977	19.179	17.4171	18.9723		0.09863	-2.78106	-2.14412
WP_013370723.1	25.1852	25.1365	23.874	24.9018	24.4673	24.6689		0.912084	0.0525691	0.117558
WP_019686112.1	12.8475	15.126	14.9176	20.5028	21.0319	14.5569		0.116046	-4.40016	-2.00053
WP_019688319.1	19.3844	17.9513	21.6115	19.8153	19.7353	19.439		0.990077	-0.0141697	-0.0132306
WP_019686091.1	15.394	14.7578	13.9537	17.8781	15.8326	16.5066	+	0.0496632	-2.03724	-2.78305
WP_019687822.1	22.4322	21.3394	22.2904	22.1449	21.3903	21.5484		0.473768	0.326161	0.789917
WP_016819766.1	24.0258	23.7241	23.6168	21.8174	22.5139	23.1533	+	0.0329879	1.29402	3.19723
WP_019688767.1	19.983	14.649	15.1234	18.4066	17.9676	18.2138		0.399302	-1.61089	-0.942499
WP_025364150.1	20.2216	16.8627	16.1652	15.9932	15.2471	15.9295		0.187087	2.02658	1.58979
WP_019688636.1	17.3029	14.9588	16.5257	20.0618	15.2198	19.0651		0.318885	-1.85308	-1.13739
WP_019688339.1	22.5095	22.1128	21.5281	23.1897	23.678	23.0648	+	0.0208789	-1.26067	-3.69762
WP_013369815.1	16.0119	15.5925	15.1699	18.1843	15.1192	21.042		0.217791	-2.52372	-1.46108
WP_019687805.1	15.8986	14.4587	12.8683	20.3481	19.9277	20.2914	+	0.00283818	-5.78049	-6.53176
WP_016818563.1	23.3367	23.1876	22.6542	24.7886	24.229	24.6818	+	0.00498262	-1.50694	-5.60295
WP_016820527.1	20.7751	20.265	20.5145	19.1929	16.0662	19.418		0.103655	2.29252	2.09999
WP_019687920.1	23.1854	23.0039	23.0394	21.1555	21.567	22.1579	+	0.00807619	1.44946	4.89444
WP_019688819.1	24.2889	23.6623	23.4576	21.0435	21.3436	21.9686	+	0.00313913	2.35101	6.35653
WP_019686212.1	19.8394	20.2087	20.4962	18.938	18.3381	19.3887	+	0.0226762	1.29316	3.60405
WP_019688638.1	27.6728	27.4502	26.1159	26.9847	26.9395	26.6876		0.694437	0.209037	0.422419
WP_019688374.1	21.1268	20.0924	15.6895	20.8408	22.6633	21.8419		0.182976	-2.8124	-1.60865
WP_019688333.1	18.9801	14.0235	15.4249	24.5238	25.3646	19.6156	+	0.0389356	-7.02516	-3.02593
WP_013372273.1	23.4524	23.8182	22.3876	23.8644	24.9258	23.7934		0.158954	-0.97511	-1.72854
WP_019686816.1	22.0219	21.1672	21.2396	22.0851	22.3784	22.6875	+	0.0488695	-0.907433	-2.79884
WP_013312332.1	25.5268	25.6103	25.7834	26.4711	26.49	26.4429	+	0.000419786	-0.827796	-10.7809
WP_019688705.1	24.7641	23.4788	22.9915	23.582	24.1201	24.1545		0.729992	-0.207418	-0.370214
WP_019686789.1	14.5552	13.5406	19.1814	21.1326	21.2482	20.2947	+	0.0435362	-5.13273	-2.91325
WP_019687428.1	24.8301	24.8315	25.0738	24.502	24.4123	24.3835	+	0.00564236	0.479183	5.41322
WP_016818903.1	23.7809	23.4569	22.7328	24.0019	24.2474	24.0845		0.0684704	-0.787713	-2.47646
WP_019687532.1	13.3715	15.5641	23.6055	20.5568	22.1863	21.5374		0.281577	-3.91316	-1.24352
WP_025364670.1	22.6224	22.5533	21.4643	23.3122	22.7548	23.3467		0.0931933	-0.92458	-2.19478
WP_016820944.1	22.2784	22.3886	21.4603	21.8199	21.6501	22.0092		0.525076	0.216015	0.695424
WP_016820488.1	20.5445	17.3661	22.9199	14.5882	16.3544	14.5464	+	0.0407081	5.11383	2.98076
WP_019687169.1	21.7741	21.996	23.1213	23.6484	24.1161	24.0469	+	0.0206134	-1.64001	-3.71226
WP_019688809.1	23.8787	23.292	22.9393	23.8494	23.5263	23.9345		0.254409	-0.400051	-1.32959
WP_007432577.1	27.4173	27.1895	27.562	28.2592	28.1094	28.03	+	0.00432082	-0.743237	-5.82702
WP_017426072.1	22.8906	19.9176	19.4241	14.3679	16.1083	14.8811	+	0.00938138	5.62498	4.68948
WP_016820638.1	19.6213	20.3445	18.879	16.7387	14.1164	14.2898	+	0.00849336	4.56665	4.82479
WP_019686089.1	22.4735	22.4141	23.0187	21.4365	22.0715	22.4396		0.135955	0.652904	1.86282
WP_013373048.1	28.1896	28.3393	26.226	21.9103	22.9009	20.888	+	0.00314884	5.68524	6.35122
WP_016822611.1	20.04	19.5302	15.669	19.3685	18.2359	15.9973		0.764041	0.545827	0.321343
WP_019687052.1	25.8386	26.1294	26.4463	25.7131	25.4586	25.996		0.1508	0.415511	1.77363
WP_016819657.1	23.7998	23.96	23.8312	19.2079	17.33	20.2624	+	0.00456535	4.93022	5.73961
WP_007432575.1	28.2698	28.8404	28.2855	28.9833	29.3541	28.4034		0.250945	-0.448333	-1.3412
WP_019687811.1	17.2565	13.9922	15.7649	19.5906	14.0033	18.6575		0.425292	-1.74592	-0.886791
WP_019686592.1	24.2764	24.3185	23.8871	25.1804	25.639	25.2618	+	0.00367734	-1.19969	-6.08944
WP_016820081.1	21.0164	22.0168	22.6708	16.5518	15.04	14.7995	+	0.000910115	6.43758	8.8245
WP_016819655.1	20.0671	19.4748	19.751	13.6883	14.9359	15.4938	+	0.000835028	5.0583	9.0246
WP_019688717.1	25.2359	24.8429	25.1863	25.9579	25.935	25.6063	+	0.0113574	-0.744684	-4.43733
WP_019687817.1	20.8255	20.7826	20.7697	17.8634	14.9606	16.9911	+	0.00822709	4.18751	4.86875
WP_019687990.1	22.8161	22.2734	22.2178	19.0413	17.8012	19.4577	+	0.00233165	3.66903	6.88557
WP_029514992.1	13.9061	20.1365	15.5373	22.3595	16.299	16.2592		0.553514	-1.77926	-0.645929
WP_017426267.1	19.0374	17.9011	13.6944	18.3817	18.4112	20.7904		0.269828	-2.31681	-1.27972
WP_019687040.1	22.1296	24.7514	25.7943	23.8266	25.1414	25.5036		0.64488	-0.598762	-0.497596
WP_019688711.1	20.7673	20.5881	14.4449	20.9357	20.8327	21.0624		0.322748	-2.3435	-1.12707
WP_013370750.1	24.7831	24.6245	24.0227	24.3404	25.223	24.442		0.624922	-0.191674	-0.528807
WP_019686339.1	18.1066	17.2586	19.1532	13.3206	14.7204	13.5614	+	0.00350408	4.30535	6.16987
WP_019687463.1	18.5832	19.3295	14.8707	21.5656	15.7621	18.7174		0.642635	-1.08725	-0.501079
WP_019688771.1	23.7583	22.3394	21.0692	23.4798	23.3924	23.3762		0.256873	-1.02719	-1.32143
WP_019687369.1	26.1443	26.3226	25.9095	23.7052	23.4719	23.9985	+	0.000243758	2.40026	12.392
WP_016819646.1	14.2365	13.7	16.9988	18.4122	14.7996	18.0584		0.241786	-2.11161	-1.37267
WP_019685880.1	24.7545	25.0378	25.1105	22.2242	22.1485	22.5181	+	6.92e-05	2.67065	17.0623
WP_016818853.1	21.5865	20.8818	20.393	19.7292	19.7656	20.0032	+	0.0348119	1.12109	3.14107
WP_016821534.1	23.4921	22.8668	23.2857	23.4254	23.7148	24.0021		0.114505	-0.49924	-2.01225
WP_013368705.1	22.6343	21.8203	21.4661	22.1887	22.426	22.488		0.332441	-0.393991	-1.10166
WP_019685808.1	20.9699	19.3814	14.1527	16.3691	13.6837	15.9327		0.270231	2.8395	1.27845
WP_013373452.1	18.0103	15.605	18.7653	15.782	18.0729	14.8414		0.415184	1.22808	0.908111
WP_007431055.1	26.8771	24.8883	23.887	25.9574	26.2805	24.8834		0.641892	-0.489641	-0.502232
WP_016822933.1	26.4493	26.443	25.1931	23.1842	22.0633	22.4216	+	0.00285997	3.4721	6.51832
WP_016822798.1	23.431	23.4968	23.2085	23.7094	23.4565	24.3611		0.177012	-0.463568	-1.63681
WP_016324719.1	17.7214	15.7589	16.6576	21.9916	20.9357	21.5574	+	0.0017622	-4.78226	-7.41838
WP_007428162.1	23.0254	20.5315	15.7738	21.6198	22.1302	15.4224		0.986932	0.0527735	0.017425
WP_019687064.1	23.1712	22.5419	23.3743	22.2464	20.1633	21.5333		0.0603122	1.7148	2.59583
WP_016818575.1	22.8415	22.8709	22.9828	22.9021	23.0759	23.6118		0.242952	-0.298182	-1.3686
WP_013372202.1	13.921	19.1382	20.2402	21.1112	20.7687	24.5699		0.128875	-4.38345	-1.90913
WP_019688807.1	29.5183	29.8675	30.449	29.5999	29.7537	29.1961		0.249638	0.428351	1.34563
WP_007432571.1	27.6951	27.6739	27.4819	28.947	28.9561	28.7147	+	0.000270839	-1.25561	-12.0629
WP_017426070.1	17.9089	19.4823	15.0211	18.8472	17.8302	14.3303		0.816692	0.468192	0.24752
WP_019688866.1	21.7153	21.8527	21.168	22.6177	19.4105	21.5306		0.704975	0.392427	0.40681
WP_013371363.1	20.2762	22.8365	20.7854	19.0291	17.399	15.3563	+	0.0376549	4.03792	3.0601
WP_026065388.1	27.0004	26.6037	26.812	26.0921	26.1054	26.1966	+	0.00481588	0.673982	5.65582
WP_016818922.1	20.3181	20.0541	20.2389	22.0239	21.508	20.667	+	0.0412648	-1.19597	-2.96705
WP_019686434.1	17.5546	18.1083	18.9143	17.2017	17.0707	19.1069		0.63027	0.399297	0.520387
WP_016820145.1	19.2916	17.3329	18.2401	15.1024	17.6943	18.1385		0.300734	1.30977	1.18748
WP_013368676.1	23.1332	23.2678	18.6907	24.0078	24.4007	23.572		0.206036	-2.29628	-1.50803
WP_016818562.1	18.7942	15.7525	15.0396	21.6868	21.4039	22.0131	+	0.0113226	-5.17249	-4.44129
WP_019687487.1	20.951	21.3555	23.1665	20.3706	20.6526	21.9614		0.378878	0.829472	0.988474
WP_019686270.1	15.4687	16.5368	16.7236	18.0566	18.5356	19.3155	+	0.0111303	-2.39287	-4.46349
WP_019687258.1	21.9071	23.0051	18.4489	15.2111	15.6718	15.6263	+	0.0152401	5.61726	4.06863
WP_019688454.1	14.1311	18.1917	17.6988	17.807	15.957	15.4465		0.862689	0.270395	0.184375
WP_019687887.1	18.1725	18.0881	13.8623	20.591	19.0709	20.2879		0.0938548	-3.27563	-2.18845
WP_013369976.1	18.1741	18.7617	19.5006	21.8285	20.6326	21.4883	+	0.008738	-2.50433	-4.78586
WP_019688827.1	21.1686	21.0318	19.9756	20.9735	21.6265	21.2396		0.259041	-0.554531	-1.31431
WP_007432587.1	26.3787	26.7788	27.562	27.6374	27.9746	27.2044		0.165696	-0.698992	-1.69307
WP_017425928.1	26.3176	26.1696	26.6605	26.3272	26.626	26.9891		0.332273	-0.264873	-1.1021
WP_019686172.1	17.2399	13.1961	14.6244	18.8088	19.7556	14.6939		0.234401	-2.73263	-1.39892
WP_019688775.1	21.8017	21.5969	21.1527	21.5374	21.5004	21.3749		0.826894	0.046161	0.233421
WP_017426675.1	20.1535	21.3133	21.2181	15.0296	14.9029	14.333	+	0.000138551	6.13982	14.3098
WP_016821669.1	22.0638	22.3912	21.2621	21.4269	21.6644	21.9145		0.550142	0.237047	0.651703
WP_019688825.1	21.1944	21.6369	19.6106	22.0057	21.6722	22.5911		0.130128	-1.27574	-1.90074
WP_019686337.1	18.6409	18.4944	16.9916	13.7837	15.6663	16.0073	+	0.0292681	2.88987	3.32403
WP_080561116.1	22.5897	23.9285	21.3945	23.7828	15.0281	22.9853		0.519307	2.03879	0.705696
WP_017428031.1	27.6901	28.0514	27.2986	25.2968	26.3496	26.1477	+	0.0108613	1.74869	4.49533
WP_019688773.1	21.1498	21.1591	22.3368	22.5717	22.6331	23.1117	+	0.046447	-1.22362	-2.84891
WP_019688476.1	21.4142	21.1045	16.0589	17.975	19.8528	18.8144		0.740718	0.645134	0.35471
WP_019686800.1	22.0959	21.6715	22.5486	21.282	21.9854	21.9591		0.348491	0.363118	1.06103
WP_019688823.1	19.5973	19.3801	20.7418	21.1698	20.8026	21.9923		0.0616737	-1.41514	-2.57467
WP_019687893.1	22.4448	22.0278	22.0175	22.2758	21.9011	22.4748		0.818139	-0.0538419	-0.245516
WP_019688582.1	16.6662	14.8114	17.2633	14.0296	21.1822	23.5362		0.321695	-3.33569	-1.12987
WP_016821653.1	17.5057	21.55	18.6415	17.5361	13.5	14.9935		0.082166	3.8892	2.30852
WP_016819735.1	22.6196	24.1997	24.824	25.478	25.5314	26.2001		0.0560309	-1.85542	-2.66614
WP_019686140.1	17.8218	19.0972	17.905	16.4664	15.2743	14.3299	+	0.017134	2.91783	3.92785
WP_019686166.1	21.3807	21.3016	22.7286	22.3778	21.9147	22.6758		0.369053	-0.519119	-1.01136
WP_017425801.1	19.0954	17.0921	17.8267	18.9358	18.7408	19.8862		0.158691	-1.18289	-1.72996
WP_019688433.1	14.3146	14.5563	14.7621	20.6214	19.8315	20.3178	+	2.69e-05	-5.71252	-21.6457
WP_007432595.1	27.3799	27.319	28.6044	28.2256	28.408	28.1332		0.316384	-0.487855	-1.14413
WP_016820299.1	24.0461	23.4232	23.7074	25.4808	25.4226	26.5807	+	0.00730384	-2.10246	-5.03576
WP_013370510.1	22.0645	21.5167	21.4782	19.412	20.2322	21.2638		0.0715704	1.38377	2.4353
WP_016821463.1	22.256	21.4873	22.0483	21.1009	22.0324	21.2127		0.265659	0.481916	1.29292
WP_016820141.1	20.1802	13.4965	20.9285	14.9715	15.8764	20.5235		0.730906	1.07796	0.36889
WP_019686274.1	19.8975	20.6094	20.8563	21.5763	21.4564	22.098	+	0.0226718	-1.25583	-3.60427
WP_019686315.1	19.4653	19.7902	19.3319	17.3147	18.1005	16.7949	+	0.00620111	2.12578	5.27262
WP_016822424.1	23.3666	23.5043	23.229	24.5056	23.3736	23.4629		0.327981	-0.414095	-1.11327
WP_016822843.1	19.6903	21.4869	16.9449	24.4289	24.1608	24.604	+	0.0193345	-5.02384	-3.78606
WP_017425912.1	20.1601	20.1376	18.4835	19.9311	16.9893	19.7592		0.559925	0.700508	0.635018
WP_016820974.1	19.8093	15.0312	15.0844	21.0456	22.1335	22.4458	+	0.0331693	-5.23338	-3.19148
WP_016820147.1	22.6153	22.0467	22.4455	21.2628	20.8501	21.3305	+	0.00564784	1.22138	5.41176
WP_019686162.1	18.1816	18.5295	18.3548	18.3039	17.0945	17.6987		0.145129	0.6563	1.80655
WP_016819138.1	26.103	25.5552	23.3755	24.2722	24.1425	23.4973		0.296196	1.04056	1.20045
WP_019687256.1	24.3767	23.8562	23.2106	20.178	19.8624	20.7844	+	0.00121275	3.53958	8.18638
WP_019686313.1	25.2979	24.5722	24.5477	20.0103	19.3847	19.8185	+	7.98e-05	5.06808	16.4606
WP_019686456.1	23.6037	23.9242	21.4231	20.3317	22.3297	21.1715		0.155423	1.70609	1.74776
WP_017428012.1	22.1672	22.959	20.9018	15.282	14.8432	15.5048	+	0.000417479	6.79932	10.7961
WP_016821637.1	18.9793	19.549	15.4686	21.6755	20.4317	21.0898		0.0816998	-3.0667	-2.3137
WP_019688719.1	13.3125	14.6528	15.0116	22.3266	21.6525	21.5515	+	0.000192777	-7.51787	-13.1564
WP_080561125.1	23.7298	23.698	24.3805	24.5347	25.0277	24.4771		0.0581952	-0.743763	-2.62985
WP_019687341.1	15.0784	16.1629	16.1521	17.8181	19.0976	17.9978	+	0.00958896	-2.50671	-4.66008
WP_016818632.1	23.841	24.328	25.1652	22.729	23.2434	23.3315	+	0.0353566	1.34343	3.12497
WP_016818914.1	22.2963	22.1738	19.6821	23.4671	22.2786	22.4516		0.22026	-1.34834	-1.45155
WP_019686168.1	23.5384	23.4295	23.2149	21.3911	21.6181	22.2026	+	0.00309802	1.657	6.37922
WP_019688425.1	18.7654	13.3502	19.8262	14.9935	13.4593	14.9566		0.241048	2.84414	1.37526
WP_017427705.1	18.3415	18.1932	14.2152	14.3183	15.141	16.4806		0.342772	1.60335	1.07531
WP_016822365.1	20.2019	20.2303	18.4227	22.538	23.4048	23.6502	+	0.00645345	-3.57934	-5.21411
WP_080561139.1	15.3308	17.2451	18.0201	19.7639	19.7488	20.8939	+	0.0208941	-3.27024	-3.69679
WP_019688198.1	20.0617	19.2239	16.2555	18.9744	18.2676	20.2422		0.642253	-0.647713	-0.501671
WP_017428648.1	26.3115	26.3952	25.3953	21.906	23.0767	22.8084	+	0.0019731	3.43694	7.19906
WP_019688544.1	24.5122	24.5075	23.361	24.3092	24.5156	24.9181		0.343152	-0.454053	-1.07436
WP_019688910.1	24.2417	24.0322	23.6197	20.0733	15.5363	17.6066	+	0.00929444	6.22584	4.70203
WP_019685934.1	26.4677	26.3954	26.5027	21.5188	20.8841	21.731	+	3.84e-05	5.0773	19.8033
WP_019686218.1	21.7585	21.2786	21.6895	21.4112	19.3675	22.0844		0.496087	0.621148	0.747913
WP_013310628.1	21.7919	23.1971	24.0582	25.5279	25.1638	26.586	+	0.0251358	-2.74349	-3.48943
WP_013373589.1	23.257	23.7522	24.7083	25.4745	25.1388	26.0299	+	0.0301889	-1.64192	-3.29094
WP_016819733.1	21.4094	21.279	21.2225	21.2963	22.0278	23.1896		0.192387	-0.867608	-1.56609
WP_019685968.1	21.1063	17.9813	15.8441	22.9103	22.0809	22.3631		0.0554421	-4.14085	-2.67629
WP_019686050.1	20.8026	22.4012	16.2776	24.747	24.1334	25.1914		0.0590584	-4.86347	-2.61581
WP_016819983.1	22.4631	23.1143	21.8008	23.5307	24.4442	24.5252	+	0.0261468	-1.70728	-3.44613
WP_007428005.1	25.4093	26.9652	27.4132	24.9527	25.3085	25.6584		0.114396	1.28937	2.01309
WP_017428103.1	19.4093	19.4622	19.8362	16.7026	18.1089	18.314	+	0.0237688	1.86072	3.55139
WP_029514865.1	16.041	13.0975	13.7526	21.2083	20.6899	21.0152	+	0.00180193	-6.67414	-7.37465
WP_016822839.1	17.4129	14.2187	15.1357	16.479	14.4815	18.3828		0.591269	-0.858637	-0.582854
WP_019688013.1	22.089	21.1052	20.8934	13.8307	15.048	15.6971	+	0.000593051	6.50389	9.86201
WP_019685763.1	24.9347	24.1803	24.9507	23.9104	24.7348	25.0446		0.78192	0.125315	0.296058
WP_019688523.1	23.6218	22.8696	15.8725	23.1531	22.5697	23.8342		0.390833	-2.39774	-0.961313
WP_019686776.1	14.7994	17.6283	15.2442	14.6257	14.6113	15.691		0.38938	0.914654	0.964575
WP_019686906.1	18.907	17.8604	19.6667	18.9947	18.6432	20.1379		0.552858	-0.447231	-0.647051
WP_019688543.1	23.0508	21.6338	21.1898	23.1664	24.0433	21.4853		0.372487	-0.940186	-1.0033
WP_019688521.1	21.7454	21	18.3836	14.84	20.0391	17.2559		0.173976	2.99802	1.65152
WP_016819164.1	22.4549	22.828	23.2703	21.0493	19.4081	20.6116	+	0.0101577	2.49472	4.58335
WP_019687343.1	20.6106	20.0039	13.3603	18.951	24.7515	15.2612		0.668863	-1.66296	-0.460828
WP_019688978.1	24.3675	24.0461	22.6028	14.8488	14.7949	14.9608	+	8.58e-05	8.80395	16.1584
WP_019687367.1	21.2526	21.8733	14.6638	19.8303	22.5752	19.4886		0.61399	-1.36813	-0.546159
WP_019688529.1	19.1788	14.9619	19.3257	14.3384	14.2762	14.6282		0.076395	3.40789	2.37511
WP_017427420.1	23.6118	22.8825	23.9909	22.322	22.9847	21.5507		0.0833309	1.2093	2.29572
WP_019689034.1	21.3817	21.0669	19.6995	19.081	19.795	19.9513		0.129791	1.10692	1.90299
WP_017427734.1	14.6214	14.2065	15.47	20.7275	20.3077	21.0367	+	0.000157357	-5.92469	-13.8542
WP_016822368.1	22.5026	24.2726	25.4854	22.6143	21.7086	23.3785		0.200096	1.51974	1.5328
WP_019687946.1	22.9485	23.1052	22.8553	23.3981	23.1264	22.7811		0.53066	-0.132212	-0.685557
WP_019686403.1	20.7012	20.8164	21.1571	23.8318	23.4565	23.6566	+	9.4e-05	-2.75671	-15.7877
WP_019685863.1	18.8223	14.2115	19.3572	14.4052	22.2573	15.2158		0.95703	0.17089	0.0573329
WP_019686284.1	24.6814	22.7235	20.1733	23.6053	23.8182	23.5244		0.438917	-1.12323	-0.858702
WP_019688537.1	22.6466	22.7054	23.1974	23.1778	23.1103	23.6715		0.131598	-0.470035	-1.891
WP_016819081.1	20.8729	22.8808	21.9905	25.038	24.8677	25.2208	+	0.00607474	-3.12742	-5.30303
WP_019687493.1	17.266	18.4553	15.7865	14.9932	19.2823	16.3905		0.858886	0.280581	0.189558
WP_019688908.1	22.8306	22.9904	23.7399	19.8444	20.8018	21.2673	+	0.00719088	2.54914	5.05795
WP_013371768.1	22.488	21.5485	15.5736	22.6963	22.4321	21.0559		0.380273	-2.19141	-0.985268
WP_019687948.1	21.3401	21.17	23.1696	21.1339	20.9106	19.8994		0.169621	1.24525	1.67311
WP_019688001.1	21.0922	21.6948	22.4695	15.6899	15.2767	17.7738	+	0.00318548	5.50533	6.33138
WP_019686286.1	19.2712	18.1048	15.4538	20.0237	19.8978	19.551		0.123622	-2.21421	-1.9453
WP_013371714.1	23.7704	22.9233	23.2971	23.883	24.2339	23.6779		0.11023	-0.601336	-2.04568
WP_019687363.1	18.8522	19.6453	19.0618	21.035	20.6878	22.1118	+	0.0129589	-2.09177	-4.26915
WP_019687511.1	15.7374	16.8863	18.9981	21.2058	15.7306	18.198		0.560924	-1.17088	-0.633326
WP_017427730.1	22.2477	21.0725	22.0748	15.3631	15.687	15.0556	+	9.58e-05	6.42975	15.7146
WP_019686074.1	15.4257	18.0176	18.7473	14.216	18.0696	19.6925		0.972222	0.0708129	0.037048
WP_019686637.1	17.6361	16.9353	15.8577	17.6818	16.4262	18.8595		0.387013	-0.846148	-0.969913
WP_014599669.1	27.0449	26.8263	25.7261	26.0818	26.6696	25.5699		0.457024	0.425343	0.822445
WP_019687968.1	24.3513	24.6178	22.1536	21.4086	23.3428	21.7876		0.193884	1.52787	1.55952
WP_016820945.1	20.2306	20.6189	15.3504	23.4231	22.6126	23.867		0.0579781	-4.56758	-2.63342
WP_019688021.1	22.6669	21.6833	21.2988	22.987	25.2658	25.8171	+	0.0427138	-2.807	-2.93234
WP_013373239.1	14.7608	14.0672	15.6252	20.3785	19.2821	19.3624	+	0.00105767	-4.85661	-8.48506
WP_013372381.1	15.0971	18.5428	15.4505	19.4977	21.5508	21.1526	+	0.0257567	-4.37022	-3.4626
WP_019688115.1	22.982	21.0181	24.0503	15.745	14.1535	16.4	+	0.00284315	7.2506	6.52869
WP_016819091.1	20.2779	18.3619	14.9687	22.8172	20.8864	21.3255		0.0833778	-3.80684	-2.2952
WP_019688512.1	26.3289	26.1998	26.6865	24.808	24.2714	25.0708	+	0.00364653	1.68833	6.1034
WP_019687964.1	24.6592	24.7376	24.9627	23.2534	23.5326	23.9244	+	0.00479418	1.21637	5.66286
WP_016819067.1	23.5279	23.3763	23.3709	22.803	23.2261	23.3134		0.134095	0.310839	1.87474
WP_019687055.1	25.8622	25.8152	26.4463	26.1628	26.2477	25.4039		0.774506	0.103104	0.306513
WP_016821395.1	18.8175	18.5799	16.0105	16.7947	15.3019	16.2474		0.166303	1.68799	1.68995
WP_019685877.1	25.1797	24.9713	24.5326	21.4669	21.5672	22.0047	+	0.00021836	3.21496	12.745
WP_019687958.1	12.9524	14.3853	16.7959	19.8409	16.683	18.1358		0.0722309	-3.50869	-2.42679
WP_013371869.1	29.1797	29.7675	30.3123	26.5903	27.4474	27.6684	+	0.00558299	2.51776	5.42916
WP_016819136.1	21.1155	14.2611	19.7816	18.8355	17.245	20.617		0.835328	-0.513073	-0.221807
WP_016819270.1	23.9091	23.806	22.5436	25.0029	24.8475	25.0664	+	0.024923	-1.55271	-3.49881
WP_019686319.1	23.1559	22.6179	22.0016	20.8883	20.3343	20.7495	+	0.00655856	1.93442	5.19055
WP_019688510.1	18.2352	18.2214	17.962	18.6513	18.1677	19.4366		0.182604	-0.612351	-1.61038
WP_019687962.1	21.2018	19.9741	20.7278	20.2387	19.2812	20.2694		0.21804	0.704805	1.46011
WP_019688796.1	21.2896	22.0122	21.4968	21.5038	21.284	22.1026		0.929749	-0.0305506	-0.0938395
WP_019688539.1	21.0368	20.3187	20.7621	20.6321	21.075	21.1006		0.424035	-0.230021	-0.889419
WP_017427164.1	20.5148	19.7186	21.6662	20.4685	20.2135	20.6502		0.760433	0.189137	0.326475
WP_016820026.1	25.2309	25.6258	25.916	25.3838	25.2992	25.6787		0.582587	0.137002	0.597116
WP_016821941.1	21.0155	20.3377	14.3015	14.8557	21.1058	22.3001		0.795916	-0.868981	-0.276427
WP_016819134.1	24.1239	24.187	23.3033	24.3565	23.9668	23.8301		0.610066	-0.179756	-0.552435
WP_016819272.1	25.3846	24.535	23.3974	24.5068	24.2887	23.8083		0.717223	0.237758	0.388814
WP_019686407.1	14.9069	14.9282	14.7338	19.3566	16.9199	19.3817	+	0.0107025	-3.69646	-4.51459
WP_019688516.1	19.0285	17.563	17.1672	14.2985	15.7908	14.3217	+	0.014277	3.11592	4.14855
WP_019688491.1	21.0989	18.0642	21.2829	21.6483	21.2249	21.5826		0.272708	-1.33659	-1.27071
WP_019688062.1	14.3312	21.0156	18.0138	20.945	21.4818	22.1478		0.12975	-3.73802	-1.90326
WP_013373897.1	24.4248	23.7144	19.4009	20.3625	22.0197	19.884		0.35896	1.75796	1.03543
WP_017427426.1	22.0989	21.5211	20.9672	20.7996	19.7935	21.0028		0.115031	0.997122	2.00823
WP_019689036.1	20.426	20.3961	19.9027	20.1197	20.5798	21.1077		0.33833	-0.360785	-1.08655
WP_019686356.1	14.2979	19.6221	18.7754	13.9304	14.1703	14.557		0.114358	3.3459	2.01337
WP_019688060.1	18.4099	17.0773	16.4438	16.8331	14.1722	17.2216		0.332101	1.23467	1.10254
WP_019687196.1	20.5566	14.6546	16.3627	19.557	19.4414	20.996		0.198549	-2.80679	-1.53937
WP_019685960.1	20.1005	16.7376	13.9929	21.0157	21.0595	18.3831		0.179592	-3.20909	-1.62451
WP_016818493.1	19.3906	17.9868	19.4129	14.7103	14.252	18.5161		0.0959748	3.10401	2.16847
WP_019686383.1	16.7289	16.9955	23.3656	14.2724	15.0647	15.0208		0.123959	4.24405	1.94293
WP_019688030.1	19.8249	19.7388	20.2055	19.9115	19.6438	20.3842		0.837633	-0.0567671	-0.218639
WP_019687969.1	21.9073	22.4013	22.4786	23.7459	23.3529	24.1067	+	0.0064003	-1.47277	-5.2262
WP_019687950.1	22.133	21.5278	22.0165	21.7589	21.4822	21.9778		0.549911	0.152835	0.6521
WP_013310781.1	21.3577	21.236	20.7368	22.32	21.2474	22.2955		0.10326	-0.844103	-2.10337
WP_016822585.1	18.5667	20.1963	20.7777	22.6562	24.0426	23.3203	+	0.0106896	-3.49279	-4.51617
WP_019688032.1	22.3787	21.2134	21.1005	21.443	21.6955	21.9237		0.789454	-0.123183	-0.285473
WP_019687956.1	23.8657	23.2256	22.086	22.2686	22.4513	22.4106		0.262362	0.682256	1.30351
WP_019688050.1	20.9635	20.4131	21.074	19.5376	19.318	19.9297	+	0.0108393	1.22177	4.49798
WP_017426197.1	20.6881	20.1936	15.2047	22.4178	22.4646	22.2869		0.102651	-3.6943	-2.10861
WP_013368809.1	14.6655	19.4616	17.0249	19.5638	18.5316	17.8472		0.338936	-1.59685	-1.08501
WP_016819928.1	17.9134	18.1085	16.7301	19.461	18.8616	19.4777	+	0.0241089	-1.68272	-3.53559
WP_019688483.1	19.7109	19.3781	19.9515	20.8942	20.8322	21.2782	+	0.00367826	-1.32137	-6.08903
WP_019686792.1	19.2355	17.9511	15.2524	20.4592	18.499	19.5594		0.195	-2.0262	-1.55466
WP_017427409.1	26.993	26.8507	26.7635	27.7162	27.6997	27.4404	+	0.00255298	-0.749734	-6.72036
WP_019687966.1	19.158	19.7382	21.9682	22.4608	22.1693	22.3821		0.0759793	-2.04928	-2.38012
WP_016819676.1	23.1094	24.1673	24.6219	24.7093	24.4269	24.5065		0.271237	-0.581378	-1.2753
WP_019689002.1	18.9641	18.9478	17.1554	13.103	15.302	16.5614	+	0.0457151	3.367	2.86464
WP_013373916.1	21.6417	20.2495	21.5021	24.0333	23.53	23.6079	+	0.00524969	-2.59261	-5.52264
WP_016820264.1	25.3839	25.9048	25.4594	24.3978	24.4416	24.8427	+	0.00902636	1.02201	4.74163
WP_007427998.1	24.8963	25.9217	26.946	23.2709	23.7173	23.8453	+	0.0200237	2.31017	3.74559
WP_029515045.1	15.3923	13.9177	14.5038	18.2284	17.6791	18.0243	+	0.00180664	-3.37267	-7.36956
WP_019688169.1	15.2988	13.3098	16.0621	17.4225	18.7154	17.2907	+	0.0357815	-2.91927	-3.11261
WP_017428023.1	18.3279	18.1258	15.517	19.9006	19.1952	20.8887		0.0604347	-2.67127	-2.59391
WP_019688118.1	23.0453	22.0938	19.7894	23.1203	22.4756	22.9056		0.293177	-1.19101	-1.20917
WP_019687097.1	17.1851	17.5956	14.4305	13.1737	15.75	15.7065		0.308109	1.52698	1.1668
WP_013371376.1	23.2528	23.0469	24.0436	23.689	25.683	24.9654		0.112865	-1.33134	-2.02491
WP_019688116.1	22.2415	22.8595	22.6008	23.082	22.6703	23.1265		0.164175	-0.392314	-1.70093
WP_017426401.1	14.8573	16.5267	15.8071	15.2789	15.6758	15.4006		0.605329	0.278623	0.560045
WP_019687085.1	22.0508	21.4579	21.8098	14.2865	14.9326	14.6264	+	9.41e-06	7.15769	28.1967
WP_016818638.1	25.4746	24.1087	25.0825	24.7287	25.136	25.2847		0.731906	-0.161207	-0.36744
WP_019687803.1	25.8806	26.4685	25.9906	25.2917	26.1362	25.5574		0.216261	0.451484	1.46705
WP_016821261.1	19.4094	15.4762	15.0287	20.2401	20.9857	21.157	+	0.0429341	-4.15618	-2.92719
WP_019687198.1	18.2234	17.9287	19.9883	19.3001	14.2392	19.1605		0.555334	1.14688	0.642824
WP_019688114.1	23.209	22.8715	23.3583	20.5189	18.1876	21.1127	+	0.023881	3.20654	3.54615
WP_019689052.1	17.7854	17.6332	17.2534	16.4365	14.5685	15.4252	+	0.0208655	2.0806	3.69835
WP_019686381.1	15.3974	19.9802	15.5778	19.0982	18.8426	19.6594		0.218228	-2.21494	-1.45939
WP_019687952.1	23.0198	23.1346	22.7889	22.0347	21.9008	22.1453	+	0.0015255	0.954138	7.70681
WP_016821802.1	14.9544	16.9598	18.4714	20.4635	20.7424	20.144	+	0.0240677	-3.65478	-3.53749
WP_019686020.1	16.4767	13.9993	15.3813	17.8207	15.8998	18.734		0.116383	-2.19902	-1.998
WP_019687204.1	24.1652	23.5544	22.7391	23.7905	23.9698	23.9566		0.371551	-0.4194	-1.00549
WP_019686839.1	20.5337	19.1447	18.8852	19.1522	18.7549	19.6182		0.576096	0.346084	0.607869
WP_007430683.1	23.5595	23.7652	23.8657	24.981	23.6822	25.551		0.146403	-1.00792	-1.79904
WP_013309918.1	24.1741	23.9557	23.9395	24.7378	24.1941	24.6643		0.0524045	-0.508947	-2.73071
WP_016820950.1	21.1541	22.5898	20.9934	17.7961	14.4787	16.0751	+	0.00728619	5.46252	5.0392
WP_016818899.1	21.0892	21.868	22.2846	21.3987	21.6009	22.5869		0.831943	-0.114908	-0.226463
WP_019687567.1	21.1174	14.1187	14.683	12.9566	14.4474	17.7096		0.577795	1.60179	0.605046
WP_016820623.1	20.8926	20.3607	21.1331	15.4707	14.247	19.3655	+	0.0467442	4.43442	2.84261
WP_016818614.1	19.3207	18.091	15.5362	15.7273	13.6158	14.3872		0.0734055	3.07251	2.41188
WP_019687202.1	19.1943	15.6015	17.0196	17.4247	17.2468	17.4889		0.917856	-0.114992	-0.1098
WP_019687142.1	19.6154	20.2478	16.8655	14.873	14.4119	16.75	+	0.047458	3.56459	2.82765
WP_019688122.1	22.7099	22.8227	23.0204	20.0037	21.0875	19.817	+	0.0032999	2.54829	6.27118
WP_019687845.1	19.8332	17.5345	17.708	18.6293	17.9833	19.4307		0.723453	-0.322505	-0.379719
WP_019687200.1	14.686	14.4272	15.9715	17.937	17.4693	19.137	+	0.0102129	-3.15288	-4.57618
WP_029514925.1	18.7107	19.1593	18.011	20.125	18.9801	20.7486		0.0981266	-1.32421	-2.14868
WP_019687093.1	23.0648	23.2127	23.8496	20.573	18.3966	20.7007	+	0.0113555	3.4856	4.43754
WP_019688197.1	19.5266	21.5712	24.796	19.7118	19.6098	21.1832		0.328588	1.79632	1.11168
WP_019687663.1	21.5929	21.9166	20.5019	22.7029	22.043	22.7065		0.0758004	-1.14699	-2.38229
WP_017427194.1	20.9817	20.1811	20.0181	17.8993	18.6992	18.7645	+	0.00891117	1.93932	4.75909
WP_019687412.1	21.9471	20.8128	17.9585	14.9708	15.244	15.2937	+	0.0130788	5.06998	4.25758
WP_019687091.1	19.7724	19.763	17.5497	20.3331	19.9593	15.3812		0.801903	0.470533	0.268068
WP_013373522.1	24.1066	24.0089	24.6662	24.848	25.0669	25.4118	+	0.0318936	-0.848277	-3.23271
WP_019686054.1	19.5143	19.9138	19.486	20.3818	20.1545	15.9678		0.607048	0.803357	0.557278
WP_013312161.1	26.2989	26.1919	27.1821	27.5495	26.9352	26.9103		0.202526	-0.57406	-1.52258
WP_019688312.1	21.4007	21.0941	15.1616	21.4974	21.1173	20.1545		0.456474	-1.70429	-0.823529
WP_019687262.1	20.2	21.3552	13.7067	19.1891	16.2557	18.4747		0.868674	0.447453	0.176233
WP_016820776.1	13.8099	18.5023	16.9774	20.515	19.482	19.6887		0.0708513	-3.4654	-2.44466
WP_029514822.1	20.0511	19.9319	21.0062	22.2861	21.6075	22.45	+	0.0138917	-1.78475	-4.18237
WP_019686056.1	22.7915	23.0372	23.5345	19.9915	20.0095	20.838	+	0.00131551	2.84137	8.01337
WP_013371630.1	24.3432	24.7592	25.4157	26.4471	25.9235	26.7535	+	0.0177635	-1.53537	-3.88515
WP_019687422.1	21.2021	20.7919	18.0278	19.1795	19.4001	19.5402		0.561395	0.633986	0.632529
WP_016822362.1	21.7572	21.0258	22.3407	22.294	22.1466	22.3137		0.229876	-0.543523	-1.4154
WP_019688558.1	22.5873	14.9125	23.0959	20.5028	15.1557	16.3697		0.409424	2.85586	0.920454
WP_019688179.1	23.1719	22.5809	20.2219	20.3858	19.0582	18.3476		0.0651432	2.72771	2.52307
WP_019687859.1	22.1146	22.33	23.3806	22.7776	22.0659	22.0013		0.519654	0.326782	0.705076
WP_016819210.1	15.8955	19.9776	19.219	20.1252	18.6626	20.0724		0.402259	-1.25606	-0.936011
WP_013369518.1	23.7928	23.5148	23.178	24.2699	23.9616	22.7119		0.778989	-0.152617	-0.300186
WP_016822888.1	26.4109	26.433	26.5888	26.6911	26.2999	26.4568		0.970247	-0.00502714	-0.0396835
WP_019688592.1	24.6698	24.4836	23.67	25.0778	24.5096	24.9021		0.187682	-0.555354	-1.58709
WP_019688147.1	22.3028	22.6603	21.2947	19.6359	19.7155	19.1409	+	0.00440707	2.58848	5.79551
WP_016822312.1	15.9767	13.9084	14.7823	21.8503	22.5774	21.8937	+	0.000360941	-7.21796	-11.2073
WP_019686530.1	14.8759	15.8538	17.1249	17.8022	15.6076	17.8198		0.315622	-1.125	-1.1462
WP_019688175.1	17.7248	18.0472	18.1321	14.0175	16.1667	15.5679	+	0.0140771	2.71735	4.16596
WP_016821063.1	20.1973	20.8284	20.7926	19.2685	19.1502	21.0124		0.278942	0.79573	1.25151
WP_019687679.1	24.041	24.2332	15.5042	22.9296	23.1075	23.3142		0.554087	-1.85766	-0.644951
WP_016820261.1	24.08	23.1086	24.9026	24.4922	24.0143	24.9946		0.470796	-0.469966	-0.795624
WP_019687779.1	18.4773	19.0412	16.3838	18.5715	18.5	20.362		0.309522	-1.17705	-1.16289
WP_019686397.1	19.5498	18.6623	19.2593	19.9095	20.1349	20.8005	+	0.0396484	-1.12448	-3.00748
WP_019685801.1	15.7107	18.4246	17.4278	20.0378	18.6446	18.8106		0.0946228	-1.97664	-2.18115
WP_016818594.1	21.605	21.451	21.6447	20.5469	19.8927	22.4478		0.475608	0.604401	0.786397
WP_017426026.1	20.7769	20.2114	20.4716	16.7172	16.6456	17.7203	+	0.000836642	3.45896	9.02006
WP_016822229.1	14.3721	15.9239	15.1384	20.9076	15.2447	21.5755		0.117244	-4.0978	-1.99154
WP_016822316.1	25.9945	26.2253	26.1126	23.7408	23.6144	24.8189	+	0.00612214	2.05277	5.29153
WP_016818592.1	24.8104	23.2954	23.5329	22.1661	22.202	21.8896	+	0.0202698	1.79366	3.73154
WP_019688171.1	19.5877	21.0148	20.4188	19.6674	20.2785	21.2799		0.918533	-0.0681896	-0.108891
WP_017426585.1	21.5607	19.4384	19.4817	19.3075	19.5889	19.9952		0.50725	0.529737	0.727439
WP_019688153.1	23.4404	23.9128	23.5098	19.9329	21.1826	20.9194	+	0.00195693	2.9427	7.21484
WP_019686052.1	21.9793	20.6759	20.0942	20.3264	20.7806	19.7803		0.378813	0.620717	0.988623
WP_013373041.1	23.9967	24.7059	23.6322	22.8092	22.5461	21.9793	+	0.0139658	1.66673	4.17578
WP_019687849.1	24.8666	25.0301	26.4669	25.3299	25.555	25.6384		0.922968	-0.0531839	-0.102936
WP_031461800.1	26.3326	25.8749	25.6096	25.4715	25.0807	25.2851		0.0510282	0.659955	2.75658
WP_019686817.1	16.6472	17.7137	15.1327	13.5718	15.3424	18.2427		0.642482	0.778941	0.501317
WP_019687769.1	22.3322	21.4747	22.4167	21.6857	21.902	21.2075		0.261173	0.476131	1.30736
WP_019688756.1	20.4846	20.9407	14.8731	20.219	19.9269	20.9301		0.46494	-1.59257	-0.806953
WP_019685811.1	19.0928	19.5149	20.3602	14.7628	15.241	14.292	+	0.000452472	4.8907	10.5749
WP_016822951.1	19.3777	18.6671	16.0014	21.5514	18.5144	21.0188		0.166773	-2.3461	-1.68754
WP_019686825.1	28.1	27.7308	28.1443	23.052	21.2895	23.2923	+	0.00107593	5.44705	8.44716
WP_016821686.1	24.1436	24.0637	24.6203	22.8168	22.3038	23.212	+	0.00894317	1.4983	4.75421
WP_019688789.1	18.7483	18.0134	14.2601	12.9671	18.9017	20.541		0.871692	-0.462667	-0.172132
WP_019687338.1	21.2032	20.8962	22.6702	20.0635	20.2703	20.7082		0.0986028	1.24255	2.14437
WP_019688291.1	19.31	20.0718	14.6766	15.1182	13.8987	17.3886		0.265396	2.55092	1.29376
WP_019686827.1	25.1444	24.9516	24.9873	25.1614	25.017	25.3787		0.26081	-0.157904	-1.30854
WP_019687836.1	20.0995	19.7041	16.5366	20.8584	21.8976	21.0978		0.099113	-2.50458	-2.13977
WP_019688787.1	20.4486	21.3255	18.8636	20.3625	23.3528	21.288		0.270956	-1.45521	-1.27618
WP_019688397.1	23.7394	24.5541	21.1233	26.2139	25.2321	25.342		0.0853447	-2.4571	-2.27405
WP_016818943.1	18.0657	13.4466	15.88	16.5748	18.7554	20.3472		0.18461	-2.76173	-1.6011
WP_013373401.1	26.5722	26.4517	26.5835	26.8994	26.3716	26.6653		0.526893	-0.109654	-0.692205
WP_019686821.1	17.5776	15.0122	14.3109	19.5415	20.0963	19.199	+	0.0179151	-3.97866	-3.87513
WP_013370709.1	27.746	27.4485	27.9193	28.38	28.7504	28.6455	+	0.00730099	-0.88733	-5.03631
WP_019688785.1	24.0173	24.1198	23.644	22.3307	22.4342	21.9616	+	0.00116488	1.68481	8.27328
WP_016818580.1	21.8988	21.9987	21.2018	22.9297	24.2951	24.4539	+	0.0157961	-2.19315	-4.02521
WP_016819444.1	24.0839	24.805	25.1098	23.0115	23.0569	23.6603	+	0.0182087	1.42333	3.85603
WP_019685889.1	22.1652	22.5421	24.0758	20.3548	19.8453	21.0704	+	0.0215426	2.50421	3.66199
WP_017427536.1	22.1609	21.8221	14.975	22.2282	22.4253	22.5144		0.30757	-2.73662	-1.16829
WP_019687857.1	23.4347	22.674	15.75	23.0434	22.8454	23.2959		0.374973	-2.44201	-0.997507
WP_019687993.1	22.5079	22.8196	20.5884	17.3113	19.965	17.4663	+	0.028211	3.72443	3.36358
WP_019688588.1	21.0869	20.418	19.976	20.1883	20.2627	19.2865		0.266326	0.581147	1.2908
WP_013369852.1	21.2445	19.6148	18.8019	14.4521	16.5577	15.0818	+	0.00894132	4.52319	4.75449
WP_019687099.1	23.8258	23.382	22.9287	23.3227	23.0026	23.2223		0.515806	0.196291	0.711972
WP_019686602.1	20.5805	20.2978	20.6143	19.9261	18.9952	20.5222		0.208108	0.683081	1.49956
WP_019688780.1	24.6745	24.9297	25.4031	24.1609	23.4293	25.1017		0.218345	0.771788	1.45893
WP_019687063.1	15.1479	21.0238	15.83	14.8716	18.8859	19.6637		0.851905	-0.473111	-0.199088
WP_019688657.1	18.8259	14.8493	14.1062	19.395	13.9838	18.5129		0.571571	-1.37009	-0.615414
WP_016821013.1	12.9752	14.4449	15.0748	18.935	14.5212	20.9283		0.117599	-3.96318	-1.9889
WP_013308120.1	14.55	15.2792	15.6176	14.7148	19.5667	20.956		0.164037	-3.2636	-1.70165
WP_029515142.1	14.0452	14.625	15.4092	18.0873	15.6553	18.7549		0.051525	-2.80602	-2.74715
WP_017427410.1	22.6279	21.5452	21.7025	24.6425	24.1686	23.6202	+	0.00821808	-2.18518	-4.87027
WP_019687985.1	20.338	20.9146	20.9003	19.2138	19.9637	20.2041		0.0592345	0.923768	2.61298
WP_016822945.1	18.4853	15.5043	17.601	19.8879	19.2478	19.0373		0.0756315	-2.19414	-2.38434
WP_019687122.1	13.7975	15.8653	16.2057	20.8912	20.358	20.4809	+	0.00235027	-5.28722	-6.87094
WP_019687061.1	20.0833	19.8041	16.0434	15.9837	14.5234	15.0668		0.0654316	3.45229	2.51893
WP_019686512.1	23.5754	22.8711	20.9	21.9028	22.0727	21.6234		0.512469	0.582516	0.717981
WP_019685899.1	19.6671	24.6669	20.9214	19.8017	18.8926	19.0785		0.177765	2.49423	1.6332
WP_016821682.1	19.5371	17.9797	14.6804	14.2856	15.0581	14.8382		0.1392	2.67175	1.84247
WP_019686894.1	24.1701	24.5448	26.0003	23.698	23.8681	24.2444		0.170975	0.968217	1.66634
WP_017426053.1	25.8351	24.8309	15.5297	25.038	25.5453	24.4854		0.420107	-2.95768	-0.897674
WP_016822199.1	23.4107	22.9519	20.7462	23.8372	23.1574	23.7023		0.231365	-1.19601	-1.40994
WP_007429164.1	14.676	14.3732	16.0593	21.8556	22.1014	22.8891	+	0.000279278	-7.24589	-11.9686
WP_019688754.1	20.3679	20.8775	20.0674	18.4851	15.8907	18.2553	+	0.0284007	2.89391	3.35635
WP_016822953.1	21.8049	21.3674	20.8239	22.3674	22.4364	22.7784	+	0.0183843	-1.19529	-3.84478
WP_016819950.1	14.1151	17.8969	15.7677	14.6731	16.2777	16.7795		0.990246	0.0164604	0.0130063
WP_019686562.1	20.5127	21.5829	15.5818	20.1755	20.2838	15.2397		0.803951	0.659463	0.265215
WP_019686996.1	21.6922	22.914	23.8974	23.7785	22.142	23.3965		0.75378	-0.271106	-0.335966
WP_019686949.1	17.9436	19.3268	14.7244	21.1526	20.5185	21.0667		0.0601043	-3.58101	-2.59911
WP_019687593.1	13.9035	13.185	15.0474	20.864	20.6251	21.414	+	0.000302755	-6.9224	-11.7239
WP_016818514.1	24.6107	22.2087	19.8591	24.7896	24.3451	22.5882		0.332778	-1.68146	-1.10079
WP_016820572.1	18.3785	24.0824	16.0402	19.7932	16.9445	19.7632		0.808008	0.666677	0.259569
WP_019687136.1	23.7327	23.0212	23.9541	14.8928	15.1826	15.8031	+	2.88e-05	8.27652	21.2792
WP_019686330.1	18.1265	17.4652	15.5762	17.3362	16.1578	16.4963		0.664829	0.392514	0.466961
WP_019688208.1	22.5069	23.4945	24.8297	24.3368	24.5313	25.0118		0.221414	-1.01632	-1.44713
WP_017427415.1	23.9755	23.8945	23.8223	23.6857	24.1726	24.5815		0.396518	-0.249168	-0.948646
WP_019688457.1	21.8951	21.0437	20.6918	18.6786	18.7883	21.0661		0.118199	1.69922	1.98445
WP_019685891.1	24.7742	24.1091	23.4928	21.9084	21.6488	22.6441	+	0.0123291	2.05826	4.33212
WP_019686129.1	20.5124	19.1316	16.6651	19.9985	20.5566	19.5023		0.344191	-1.2494	-1.07175
WP_019687591.1	14.3667	17.4044	15.7218	22.906	21.7561	22.7427	+	0.00220095	-6.63728	-6.9925
WP_017425785.1	21.1737	22.1088	20.7759	18.0747	18.5699	17.5822	+	0.00254416	3.2772	6.72659
WP_019687130.1	21.2195	20.0668	20.5739	17.5839	14.4739	17.7763	+	0.0232459	4.00872	3.57623
WP_019687332.1	20.5571	20.9533	17.2472	22.9607	21.2589	23.0174		0.0969601	-2.82641	-2.15935
WP_019688330.1	21.4448	19.578	15.4834	22.2159	20.9324	22.8003		0.163204	-3.14745	-1.706
WP_016820535.1	21.0817	20.2709	19.0197	22.7634	23.2098	22.8491	+	0.010193	-2.81665	-4.57876
WP_019688776.1	21.7444	21.7002	22.1736	19.8303	20.966	20.5394	+	0.0172227	1.42752	3.92172
WP_080561149.1	24.4343	14.1556	13.7571	14.0748	20.602	20.657		0.820994	-0.995595	-0.241568
WP_019686149.1	23.997	23.2501	21.4059	14.2522	14.6989	17.0515	+	0.00288056	7.55013	6.50574
WP_013371492.1	20.2781	14.7984	21.043	21.1017	20.8952	19.8151		0.397879	-1.89748	-0.945637
WP_013370941.1	23.8353	22.0518	14.846	25.5455	25.6389	24.9952		0.135023	-5.14881	-1.86877
WP_019686334.1	20.3896	22.5723	20.79	22.6791	23.1232	22.6725		0.0837839	-1.57431	-2.29079
WP_019687330.1	20.5678	22.5553	20.3284	19.997	19.6669	20.2298		0.17696	1.18596	1.63706
WP_016820548.1	24.0581	23.2225	22.6047	22.5479	22.6026	22.2692		0.130925	0.821867	1.89544
WP_017427411.1	18.0299	17.7429	14.9308	18.7612	19.4855	21.7395		0.0813012	-3.09423	-2.31815
WP_019688774.1	22.1824	20.6459	15.0073	20.6026	19.9935	20.1561		0.679891	-0.972193	-0.44417
WP_019688346.1	21.9733	21.2761	15.2057	22.3001	22.0616	22.8893		0.246763	-2.93201	-1.35543
WP_016820993.1	23.8239	23.8658	24.4079	23.0995	22.4732	23.1867	+	0.0191476	1.11271	3.79733
WP_019688236.1	21.4114	22.185	22.5602	19.9136	18.1852	19.436	+	0.00957269	2.87393	4.66236
WP_080561157.1	23.0669	22.1119	22.613	20.7056	20.367	21.234	+	0.0080926	1.82842	4.89162
WP_019686506.1	17.6975	14.9764	23.0235	22.8438	21.7903	15.2417		0.699134	-1.39281	-0.415446
WP_016822423.1	19.7358	14.566	16.1978	18.5105	17.9589	20.6907		0.270766	-2.22016	-1.27677
WP_019688234.1	21.8924	20.4175	21.7822	18.4416	14.0799	17.3512	+	0.0272579	4.73979	3.40077
WP_019687138.1	23.2673	22.6948	22.4501	23.4325	23.2	22.6705		0.420236	-0.29692	-0.897402
WP_017426583.1	21.6368	20.6726	23.5986	19.7456	19.9147	20.7543		0.116131	1.83117	1.99989
WP_016822986.1	20.2475	15.1462	15.3558	20.8697	21.2216	21.5247		0.0628385	-4.28885	-2.55698
WP_019687277.1	20.5675	19.7015	19.4178	17.5225	18.3189	19.8231		0.151653	1.34074	1.76879
WP_016822886.1	26.8402	26.6433	26.4637	26.8973	26.8188	26.8955		0.118653	-0.221422	-1.98109
WP_019688453.1	24.4842	23.9371	24.3564	23.6007	23.8719	24.1837		0.188292	0.373833	1.58434
WP_019685895.1	20.3372	20.7227	20.3101	14.1634	16.2108	15.571	+	0.00114889	5.14162	8.30331
WP_013369978.1	24.1229	24.4344	24.6855	21.6697	21.8611	22.2805	+	0.000520994	2.47716	10.1975
WP_019685815.1	18.0777	17.9824	17.0955	14.8872	14.2341	15.3243	+	0.00285331	2.90331	6.52242
WP_019688580.1	22.986	22.7089	22.4391	21.9027	22.5786	22.3194		0.153012	0.444446	1.76114
WP_019686998.1	19.5163	21.6435	16.2533	16.394	20.6082	20.9979		0.931924	-0.195639	-0.0909239
WP_016819053.1	23.0339	22.8434	18.8171	16.9084	21.1383	15.5445		0.163883	3.7011	1.70245
WP_017427996.1	14.3186	17.747	15.3885	18.817	19.9656	16.0254		0.188326	-2.45131	-1.58419
WP_014599504.1	22.4758	21.7014	23.5098	14.7294	15.099	15.6845	+	0.00023832	7.39134	12.4636
WP_013368735.1	19.8159	20.8782	20.958	20.0877	18.69	20.1504		0.206139	0.90802	1.50761
WP_019686167.1	18.9159	15.005	16.8317	22.3107	22.8436	20.1103	+	0.0262685	-4.83736	-3.44105
WP_019686151.1	20.0695	19.8181	20.9788	14.4184	14.5899	15.1554	+	0.000181895	5.56756	13.3526
WP_016822628.1	21.8826	21.1082	14.8232	15.4517	14.1452	20.1314		0.402453	2.6952	0.935586
WP_010347861.1	27.2704	27.9127	26.8175	24.9769	24.7488	25.4396	+	0.00378662	2.27845	6.04107
WP_016818651.1	27.1653	26.9472	27.759	28.6006	28.5175	28.4176	+	0.00793313	-1.22142	-4.91934
WP_019687898.1	22.9642	23.4511	23.108	19.8935	20.2212	19.9412	+	5.81e-05	3.15579	17.8346
WP_016820114.1	14.4972	14.8659	14.8358	17.6383	15.3519	19.3498		0.0801487	-2.71367	-2.33118
WP_019685764.1	16.6293	18.6142	14.7389	14.8735	19.1968	18.263		0.673258	-0.7836	-0.454172
WP_019686968.1	19.2666	18.5852	20.0366	17.0915	15.8691	18.318		0.0551938	2.20321	2.68061
WP_019688441.1	21.4209	20.5908	20.4034	13.5685	14.9062	16.7389	+	0.00411073	5.7338	5.90711
WP_019685937.1	24.2105	22.0967	20.8273	18.0834	17.7107	19.0191	+	0.0179617	4.10712	3.87208
WP_016820948.1	23.9406	24.03	21.6385	21.3943	21.3794	20.5355		0.0651958	2.09998	2.52231
WP_019686245.1	20.1776	19.6433	20.7574	19.0569	18.6699	19.357	+	0.0369332	1.16485	3.07995
WP_016820810.1	22.8348	22.1116	21.0414	20.3298	20.7248	20.7122		0.0587411	1.40696	2.62095
WP_013312603.1	22.657	23.8331	24.1129	15.1826	14.9445	15.5147	+	6.27e-05	8.32041	17.4909
WP_019688385.1	14.7349	15.5031	15.7237	14.9081	18.5521	19.8286		0.179797	-2.44239	-1.62354
WP_019687989.1	23.1348	21.6235	21.4975	21.6982	23.9342	22.6775		0.45773	-0.68473	-0.821055
WP_019687490.1	13.8447	14.0476	15.5628	21.0232	20.8208	14.9837		0.0956962	-4.45753	-2.17106
WP_019686424.1	23.2203	23.8073	15.2202	24.6489	24.3857	23.448		0.289059	-3.41161	-1.22122
WP_016822860.1	20.6222	21.0112	21.2015	22.4722	20.0391	20.4824		0.948345	-0.0529022	-0.0689415
WP_019688576.1	19.5886	20.9421	21.1433	22.2685	21.595	21.5823		0.0797315	-1.25725	-2.33594
WP_013370509.1	21.6373	21.759	22.3074	23.0482	23.0978	23.3968	+	0.00536372	-1.27966	-5.48986
WP_019685736.1	26.1569	26.0383	25.1091	25.1609	25.7898	25.3106		0.413948	0.347658	0.910748
WP_029514286.1	19.1649	17.7216	14.0258	20.2294	19.7586	20.8229		0.102055	-3.29956	-2.11378
WP_049789246.1	22.6751	22.2056	21.8427	20.3936	19.4944	20.2981	+	0.0042937	2.17913	5.83709
WP_016820812.1	23.0056	21.4996	15.3598	15.883	14.1048	21.0584		0.401283	2.93957	0.938149
WP_013368919.1	22.268	22.2934	23.54	23.5122	26.7945	21.5591		0.472616	-1.25482	-0.792125
WP_016818421.1	20.1886	19.9067	20.7259	22.316	22.0799	23.4403	+	0.00843001	-2.33831	-4.8351
WP_017426158.1	22.6573	22.4053	24.1796	25.0008	24.7389	25.7095	+	0.0297152	-2.06897	-3.30781
WP_019685921.1	23.4325	22.3416	19.8611	23.0861	23.0956	22.1301		0.464372	-0.892195	-0.808057
WP_016820529.1	23.2533	22.1534	22.3577	22.7721	22.9398	23.1898		0.350437	-0.3791	-1.05622
WP_017427733.1	20.5442	19.8669	18.4515	22.5702	22.0855	22.2086	+	0.0135774	-2.66724	-4.2108
WP_019687005.1	20.2733	20.9929	19.6342	19.8024	20.9002	20.2781		0.960219	-0.0268033	-0.053073
WP_019685738.1	15.1986	18.4441	15.3421	18.9493	21.3227	21.5291	+	0.0335679	-4.27209	-3.17898
WP_013373729.1	18.4894	20.1893	15.5351	20.7542	19.9701	20.3257		0.173655	-2.27877	-1.6531
WP_019688862.1	18.546	19.5935	14.7023	19.7444	20.0608	21.2378		0.153519	-2.73373	-1.75831
WP_019685923.1	23.3319	21.1666	16.9745	14.3041	22.4086	21.8328		0.776223	0.975864	0.304089
WP_019687796.1	15.1904	18.725	20.5685	19.8907	20.3517	19.5543		0.329034	-1.77098	-1.11051
WP_019687007.1	25.8701	25.6703	25.4948	25.7983	25.8727	26.3183		0.178667	-0.318024	-1.62889
WP_019686982.1	17.2029	16.4245	16.7872	18.5157	18.1772	19.4964	+	0.0133689	-1.92485	-4.2301
WP_016822856.1	15.2147	19.2742	14.918	21.8936	20.4398	15.8689		0.27063	-2.93179	-1.2772
WP_019685758.1	20.3459	20.1737	21.132	21.4327	21.13	22.0723		0.0700978	-0.994467	-2.45459
WP_019688860.1	16.919	20.509	17.8884	21.2897	21.2242	21.9324	+	0.0499573	-3.04333	-2.77728
WP_019686155.1	21.5683	23.1056	21.8864	23.0546	23.4613	21.909		0.399593	-0.621541	-0.941859
WP_019688927.1	13.5478	19.0759	14.948	16.4589	14.3618	17.4637		0.906237	-0.237591	-0.125426
WP_019685925.1	15.8706	13.9862	14.4564	17.8389	17.189	16.8793	+	0.0161403	-2.53129	-3.99924
WP_016819419.1	14.3327	14.4118	15.8848	18.6135	13.7137	19.6498		0.266631	-2.44925	-1.28983
WP_013372668.1	24.0293	23.5309	22.922	23.006	23.3203	23.4538		0.536632	0.23398	0.675088
WP_019686135.1	14.6503	15.4194	15.4851	19.6683	19.77	20.4074	+	0.000176445	-4.76359	-13.4564
WP_017426166.1	20.8368	20.4135	19.3994	15.875	18.2685	16.9368	+	0.0172103	3.18986	3.92258
WP_016822441.1	23.8806	23.3415	24.1083	23.442	23.507	23.4831		0.259587	0.29943	1.31252
WP_019685754.1	26.8957	26.7658	25.6244	26.6058	26.4788	26.5094		0.812605	-0.102711	-0.253185
WP_016821561.1	20.7639	20.5531	21.4225	21.4017	21.8739	21.5341		0.0809662	-0.690078	-2.32192
WP_013370696.1	26.0311	26.693	26.1717	24.8455	24.366	23.1053	+	0.0169627	2.19303	3.9398
WP_019687364.1	18.4453	19.6235	14.4564	23.4562	23.4291	22.0926	+	0.0280201	-5.48423	-3.37091
WP_029515250.1	24.2829	23.5407	23.3159	23.4983	23.7341	23.5497		0.71228	0.119143	0.396059
WP_019687448.1	18.4548	19.2564	20.4922	13.5602	14.639	19.6807		0.156753	3.44118	1.74046
WP_013370065.1	14.4409	15.6044	14.5762	19.4839	14.9095	20.0538		0.121234	-3.27522	-1.9623
WP_019688552.1	18.7586	13.8398	15.5463	13.8767	17.3993	16.9962		0.982497	-0.0425164	-0.0233403
WP_019687366.1	18.8872	19.8664	14.2452	20.6885	20.5909	21.4123		0.13909	-3.23101	-1.84314
WP_019687013.1	24.0456	23.3504	23.5167	23.3522	22.8701	22.6699		0.0819385	0.673535	2.31104
WP_019688795.1	21.3297	20.5696	18.2575	20.19	20.4478	20.4913		0.744616	-0.324172	-0.349102
WP_013368770.1	25.1901	25.5666	22.3332	23.9224	24.4574	24.8198		0.973954	-0.0365982	-0.0347361
WP_019686420.1	22.3508	22.1546	22.6679	22.2628	22.4075	22.9641		0.587384	-0.15371	-0.589218
WP_019686071.1	22.5852	21.8937	16.2565	22.8375	21.8991	16.1663		0.985521	-0.0558364	-0.0193064
WP_016820378.1	18.7246	14.5107	14.1498	21.9751	20.4492	21.1909	+	0.0242583	-5.41006	-3.52873
WP_019688933.1	22.7788	21.8798	22.2825	21.642	21.8958	22.4584		0.424663	0.314976	0.888104
WP_017425951.1	21.8301	21.4859	20.9867	19.3756	19.3573	19.5416	+	0.00133542	2.00942	7.98179
WP_013371816.1	15.7656	20.7662	14.2334	20.9162	20.2166	22.8099		0.10689	-4.39251	-2.07281
WP_017427160.1	21.4701	21.423	20.3781	22.9537	22.2681	22.7077	+	0.0191532	-1.55278	-3.79699
WP_019688387.1	24.889	23.8052	22.4595	23.9675	23.5319	23.6348		0.993214	0.00646845	0.00904806
WP_016821543.1	19.0813	19.1908	15.1256	21.5723	20.7746	21.4499		0.0633832	-3.46641	-2.54884
WP_019686350.1	19.2061	14.9844	15.2136	14.9648	18.2915	19.1525		0.621214	-1.00156	-0.534671
WP_016822980.1	23.2368	22.5858	15.2171	23.6131	23.6901	23.7844		0.262776	-3.3493	-1.30218
WP_016818572.1	23.4049	22.6637	23.3536	24.7962	24.4501	24.3392	+	0.00732061	-1.38777	-5.0325
WP_019688935.1	25.8337	25.9602	26.3077	21.9272	22.2733	20.9318	+	0.000532463	4.3231	10.1404
WP_016822768.1	18.6519	17.6603	18.6813	15.4572	12.9199	20.8367		0.459769	1.92656	0.817049
WP_016818647.1	25.59	25.1514	26.1485	26.1349	25.9033	26.129		0.226881	-0.425713	-1.42649
WP_019687820.1	24.2531	20.757	15.2223	22.371	20.6465	23.024		0.516282	-1.93637	-0.711117
WP_016821239.1	12.3458	14.7359	14.7957	14.5501	18.7727	18.3015		0.105809	-3.24902	-2.08178
WP_019688560.1	14.7953	18.1032	20.4121	13.7544	13.9885	15.0255		0.104057	3.51403	2.09656
WP_016822457.1	21.93	21.7195	20.6843	22.7029	22.8712	23.2062	+	0.0228802	-1.4822	-3.594
WP_019686676.1	22.2195	21.684	16.038	15.8214	14.6895	22.891		0.537886	2.17987	0.6729
WP_019687310.1	22.7298	22.2547	21.882	19.7692	18.7048	19.1305	+	0.00144319	3.08737	7.82037
WP_013373284.1	20.6431	19.9501	20.195	20.3799	20.2254	20.8453		0.467731	-0.220797	-0.801539
WP_013311075.1	26.35	25.4302	26.2686	24.7301	25.7104	25.5525		0.180382	0.685258	1.62078
WP_019688026.1	22.0554	21.6034	21.5327	22.8677	22.2055	22.5945	+	0.0308002	-0.825384	-3.26962
WP_013369467.1	21.2269	21.4734	22.7603	21.2659	22.449	21.6132		0.943977	0.0441971	0.074784
WP_019688515.1	20.4521	20.8209	21.1581	19.1697	19.3743	19.439	+	0.00250255	1.48268	6.75641
WP_016820956.1	22.8018	22.3467	21.028	21.3716	20.715	21.5865		0.232096	0.834489	1.40728
WP_019688393.1	22.2633	21.3534	21.7035	14.8766	20.2959	20.838		0.181627	3.10322	1.61493
WP_013373892.1	17.6666	18.5262	15.7765	19.2328	18.5865	19.2449		0.113504	-1.69834	-2.01995
WP_005544556.1	27.6685	28.0709	29.2412	28.8142	28.4724	28.2912		0.708648	-0.199093	-0.401397
WP_019686694.1	21.6977	21.4373	18.8991	15.3347	16.2737	16.2418	+	0.00745164	4.72797	5.00734
WP_019688395.1	20.0969	18.0293	19.7776	20.8908	21.1407	21.583	+	0.0475728	-1.90357	-2.82527
WP_019688556.1	21.8234	22.5575	21.5461	19.6045	20.5281	21.5509		0.0908972	1.41449	2.21718
WP_013310912.1	28.6601	28.5473	27.5656	27.6636	28.5285	27.6984		0.547295	0.294174	0.656597
WP_019685756.1	19.4992	20.0728	19.9221	19.9269	20.4424	20.7831		0.141516	-0.552753	-1.82824
WP_017428697.1	18.2807	20.5699	17.3182	24.065	23.8047	24.479	+	0.00539806	-5.39334	-5.48015
WP_019688856.1	23.7572	23.6028	22.2255	18.1722	18.8061	21.0791	+	0.0188979	3.84265	3.8126
WP_019687896.1	14.6199	19.855	15.2357	21.0333	20.4905	21.8209		0.0552995	-4.54465	-2.67876
WP_019686229.1	20.6048	20.0203	20.1737	22.7119	22.5473	23.0202	+	0.000365424	-2.49352	-11.1719
WP_013372771.1	13.9318	16.5466	16.2421	20.1732	14.3332	20.4589		0.272178	-2.74826	-1.27236
WP_019688399.1	24.3225	24.0048	22.6427	22.7672	23.7272	23.3981		0.573813	0.359154	0.61167
WP_013370504.1	22.5807	22.64	20.5489	22.3561	23.2584	23.5298		0.219558	-1.12489	-1.45425
WP_017427280.1	21.507	21.772	23.9932	23.2152	23.7962	23.891		0.212292	-1.21005	-1.48272
WP_019688484.1	13.947	15.7044	16.973	18.0229	14.4166	19.8256		0.359006	-1.88023	-1.03531
WP_013370558.1	22.9365	21.6933	22.1986	22.5788	22.2148	22.8697		0.532299	-0.278294	-0.682676
WP_016818486.1	16.7822	13.3713	15.7831	20.7362	20.5869	23.3286	+	0.00982384	-6.23839	-4.62774
WP_017426786.1	24.7157	24.7544	24.6899	23.4503	23.3292	23.5339	+	3.29e-05	1.28223	20.5767
WP_017427631.1	13.4156	25.233	16.9649	19.444	24.7212	25.3838		0.307292	-4.64516	-1.16907
WP_016818784.1	19.6796	20.6637	18.091	21.9152	21.2177	22.4285	+	0.045435	-2.37566	-2.87073
WP_019688486.1	20.5259	20.8312	22.1493	19.0886	18.9076	20.2228		0.052575	1.76242	2.72756
WP_007432586.1	28.0235	28.4313	28.564	28.8833	28.855	29.0547	+	0.0274041	-0.591405	-3.39497
WP_080561192.1	20.5009	19.8187	20.6099	14.132	20.7792	19.9202		0.388293	2.03267	0.967024
WP_016818649.1	22.8276	20.6589	15.6678	22.3036	23.9555	22.7779		0.204584	-3.29427	-1.51402
WP_016820033.1	20.7841	19.1372	20.2685	20.4749	21.1651	20.5137		0.288558	-0.654653	-1.2227
WP_016821796.1	21.9804	22.6469	21.6318	22.7829	23.2004	25.0263		0.102483	-1.5835	-2.11006
WP_016822125.1	19.3356	19.7669	21.0489	20.2655	17.5205	20.838		0.679798	0.509115	0.44431
WP_019688192.1	15.4795	13.6663	13.841	16.9039	14.4359	16.5066		0.166322	-1.61985	-1.68985
WP_019688562.1	21.8967	21.941	21.5302	22.8964	21.1726	20.6004		0.756849	0.232838	0.331584
WP_019685872.1	23.556	24.2841	24.5106	22.2695	22.9674	21.7959	+	0.0164479	1.77264	3.97659
WP_019686273.1	22.0596	20.3088	21.7597	22.9175	21.3695	22.0872		0.346052	-0.748703	-1.0671
WP_019688335.1	19.9283	14.1807	15.4849	14.1151	21.3067	20.8586		0.485685	-2.2288	-0.767305
WP_019686795.1	20.9191	21.1997	21.3019	22.3366	22.7676	22.9907	+	0.00222574	-1.55805	-6.97163
WP_019686366.1	13.6001	13.0854	17.4385	18.1469	14.3206	19.3442		0.278376	-2.56256	-1.25324
WP_019686702.1	13.9201	16.2621	15.3349	19.8646	17.8508	20.4577	+	0.0155013	-4.21866	-4.048
WP_019686547.1	22.4197	21.5588	21.6821	18.7525	18.354	20.0412	+	0.00788092	2.83763	4.92857
WP_029515133.1	22.2532	24.1986	21.9817	23.4081	23.4285	23.7984		0.359463	-0.733826	-1.03421
WP_019686537.1	20.6362	21.0678	16.6139	14.9169	14.2152	15.4467	+	0.0351259	4.5797	3.13175
WP_029514838.1	20.1329	18.7007	19.4798	22.1749	21.4156	22.3147	+	0.00714342	-2.53061	-5.0674
WP_013370079.1	23.9087	23.4693	22.7517	23.3488	23.3885	24.078		0.608657	-0.228528	-0.554694
WP_007428290.1	28.6542	28.2037	28.8702	30.3051	29.9996	29.7592	+	0.00457741	-1.44526	-5.73545
WP_013369011.1	20.9447	19.4212	14.7863	15.6579	15.7266	16.1605		0.244166	2.53577	1.36439
WP_016819071.1	21.5436	20.6866	20.7246	20.9249	20.7503	22.6405		0.532441	-0.453622	-0.682426
WP_019686196.1	13.7694	15.0846	15.0304	20.8573	21.4408	22.1339	+	0.000268135	-6.84916	-12.0938
WP_017427362.1	24.4419	24.7184	24.257	24.3614	24.5912	24.4834		0.968856	-0.00621478	-0.0415396
WP_019688858.1	22.6405	21.7944	14.8701	24.32	23.5037	23.2118		0.190495	-3.91017	-1.57447
WP_019688947.1	13.9224	22.3034	14.1243	19.6673	19.9713	19.7519		0.336597	-3.01341	-1.09097
WP_013311099.1	21.4874	14.1525	22.7706	14.632	14.7202	13.8462		0.133459	5.07072	1.87885
WP_019686730.1	19.8099	15.4227	18.7365	15.072	14.2652	16.6898		0.152452	2.64735	1.76429
WP_019686198.1	20.7896	19.748	20.2471	20.6143	20.5619	20.8112		0.265832	-0.400887	-1.29237
WP_019686265.1	18.1331	19.3809	15.1253	15.0409	14.3411	15.5352		0.120801	2.57406	1.96542
WP_013370069.1	14.8103	15.1609	15.9693	18.8029	14.8565	19.3145		0.18114	-2.34446	-1.61721
WP_013371674.1	25.8216	25.7406	25.3788	24.0488	23.0373	24.8405	+	0.0362462	1.67142	3.09929
WP_019687388.1	23.9161	23.8368	22.454	18.7141	19.2228	19.1013	+	0.000920282	4.38957	8.79898
WP_019686007.1	23.8577	23.5262	23.9069	21.5367	21.2092	21.5197	+	0.000127052	2.34175	14.6282
WP_017428126.1	21.3907	18.0256	14.8936	20.9722	20.1034	21.2577		0.233587	-2.67445	-1.40186
WP_019685799.1	20.5281	21.7044	21.3233	22.235	20.956	22.9643		0.272514	-0.866513	-1.27131
WP_029515072.1	26.082	25.6742	25.1839	24.2273	25.1512	24.5875		0.0568404	0.991362	2.65238
WP_019687386.1	18.5729	16.3494	20.2615	21.5768	18.8556	20.86		0.218208	-2.03616	-1.45946
WP_019688882.1	22.2755	20.6902	15.5331	20.2471	15.0702	21.0375		0.808795	0.714662	0.258476
WP_017428635.1	24.5313	24.4943	22.4865	20.1478	14.1699	15.5746	+	0.020123	7.20661	3.73989
WP_016819056.1	24.6314	23.6036	22.5527	15.1664	13.279	15.2248	+	0.00049912	9.03916	10.3109
WP_019688135.1	22.6529	23.1758	22.6954	22.3875	23.787	23.0505		0.621737	-0.233605	-0.533844
WP_019686543.1	22.1432	22.567	22.2861	20.6412	21.5988	21.7655		0.0551309	0.99693	2.6817
WP_019687279.1	23.7288	21.87	21.9035	20.1211	16.4334	19.815	+	0.0494691	3.71096	2.78689
WP_019688953.1	19.0677	17.7465	18.6552	21.8946	18.8497	18.4304		0.346711	-1.23513	-1.06546
WP_019687044.1	16.9762	14.9236	15.2392	18.2377	14.7216	16.2013		0.605114	-0.673893	-0.56039
WP_080561184.1	23.4395	23.4196	16.0811	14.9787	14.9564	16.0691		0.0848608	5.64532	2.27921
WP_016822685.1	20.25	20.3696	15.3138	21.326	21.1016	21.4557		0.187503	-2.65001	-1.5879
WP_016821487.1	14.7512	25.1246	24.0818	23.7726	24.2136	25.3076		0.402821	-3.11207	-0.934782
WP_019686875.1	19.2564	20.0057	13.2455	21.4042	15.1454	18.3016		0.794103	-0.781186	-0.278962
WP_019688951.1	19.6326	18.4869	14.0325	22.3834	21.3067	22.6856		0.0543162	-4.74126	-2.69605
WP_016818631.1	20.4585	21.5135	21.0607	19.5871	23.6315	22.8071		0.476452	-0.997602	-0.784787
WP_019685789.1	19.0872	19.4298	22.6932	20.563	20.9827	20.9171		0.736344	-0.417531	-0.36102
WP_019686549.1	23.9433	23.4376	23.7978	24.5939	24.1101	23.5083		0.378299	-0.344554	-0.989808
WP_019687872.1	22.5705	22.8635	22.1323	23.4781	23.5728	23.0035	+	0.0397378	-0.829369	-3.0052
WP_029514791.1	17.5977	22.8903	16.0512	22.502	22.0541	23.8815		0.137794	-3.96611	-1.85122
WP_019688685.1	22.9278	22.7159	22.3281	22.857	22.1814	23.1974		0.812043	-0.0879663	-0.253966
WP_019686885.1	23.9501	23.7488	24.8203	23.7174	23.8943	24.2447		0.576145	0.220925	0.607787
WP_019687215.1	22.4763	22.4717	23.3584	21.3338	21.0333	21.0594	+	0.0063134	1.62662	5.24623
WP_016822449.1	22.2909	20.897	14.2494	22.6038	22.6374	15.13		0.794909	-0.977964	-0.277835
WP_019686783.1	19.8263	20.7093	20.5363	19.3073	20.8202	19.9878		0.568717	0.318888	0.620194
WP_019686717.1	24.3145	15.4227	25.8696	23.4394	14.4063	16.4704		0.425836	3.76356	0.885654
WP_016821052.1	18.7444	21.2465	16.4798	23.2208	23.0299	23.4129	+	0.033397	-4.39763	-3.18432
WP_019686180.1	26.7849	26.7222	26.4561	24.16	25.2985	25.1006	+	0.00787162	1.8014	4.93022
WP_019685795.1	25.0279	24.896	25.2461	24.4247	24.696	24.2879	+	0.0203333	0.587122	3.72794
WP_025366004.1	21.3717	21.0732	21.2919	23.2492	22.0043	22.9469	+	0.0181342	-1.48786	-3.86084
WP_019688699.1	19.6746	20.0041	22.0086	18.9045	21.8685	20.7134		0.95557	0.0669626	0.059283
WP_019686715.1	22.2493	22.6281	23.1658	23.2281	23.464	24.196		0.074035	-0.948317	-2.40399
WP_019686553.1	22.1643	23.3063	23.8805	23.3941	23.947	23.2598		0.488343	-0.416575	-0.762321
WP_019686186.1	21.2998	22.2013	20.8323	22.0482	21.7206	22.2844		0.256796	-0.573259	-1.32168
WP_017428341.1	18.6308	20.4985	15.4661	13.898	14.3816	22.3379		0.691371	1.326	0.426982
WP_019685820.1	21.7581	22.0939	23.2685	18.4377	18.8061	18.8872	+	0.00156244	3.66313	7.65829
WP_019685959.1	18.4429	18.4392	14.5682	15.9982	14.5765	16.3127		0.337498	1.52095	1.08867
WP_019685878.1	24.5723	24.003	23.9965	21.5618	20.9772	21.7068	+	0.000697976	2.77535	9.45473
WP_080561206.1	17.6612	17.2821	14.7846	21.4481	21.0423	22.0993	+	0.00653391	-4.95396	-5.19603
WP_019686822.1	22.9859	23.3557	23.5674	24.7721	23.9602	22.3425		0.624533	-0.388612	-0.529421
WP_019688506.1	18.3777	18.4543	20.8974	15.0849	14.2152	19.5257		0.182223	2.96785	1.61215
WP_016821365.1	22.0025	22.7979	23.4869	24.1296	24.3508	24.5071	+	0.0240263	-1.5667	-3.5394
WP_019688108.1	19.7747	19.599	20.5555	22.3016	21.6139	18.9753		0.402612	-0.987186	-0.935238
WP_019687870.1	19.3585	18.4349	14.7249	17.6442	14.8548	16.1481		0.472658	1.2904	0.792045
WP_019688139.1	20.163	19.8296	19.3212	12.695	15.325	19.0683		0.094242	4.07519	2.18476
WP_016821829.1	22.532	22.9216	23.2222	23.8938	23.7091	23.8008	+	0.0117141	-0.909312	-4.39748
WP_019686400.1	24.276	24.2148	24.9115	23.8611	24.152	23.5607		0.0956184	0.60944	2.17179
WP_017427929.1	21.0769	21.565	22.369	19.4518	19.5511	19.9128	+	0.00720401	2.03178	5.05535
WP_019688872.1	20.4431	19.3681	20.3902	22.3283	22.0791	22.4884	+	0.0037927	-2.23145	-6.03843
WP_019687193.1	23.745	21.8717	21.0581	19.7594	22.0246	23.2111		0.686108	0.559917	0.434843
WP_019685949.1	21.2876	20.1741	20.5556	21.7876	21.1587	21.315		0.118579	-0.747993	-1.98164
WP_019689096.1	23.1279	20.9248	20.6199	23.2647	22.8316	23.1715		0.128413	-1.53172	-1.91225
WP_017427267.1	24.2639	14.3764	15.1464	25.4386	25.5619	21.4181		0.146629	-6.21063	-1.79771
WP_013373034.1	22.0226	20.2455	22.9543	22.2813	22.2916	23.5817		0.340555	-0.977423	-1.08091
WP_016820946.1	24.9738	24.4673	25.0948	23.0103	22.5092	22.2459	+	0.00157462	2.25684	7.6426
WP_019689049.1	23.7494	23.2516	21.1627	21.2507	21.0342	21.4751		0.14138	1.46791	1.82907
WP_016819609.1	19.9226	21.9656	16.4314	22.2205	20.5776	20.6336		0.373667	-1.70402	-1.00055
WP_019688904.1	20.4075	15.8764	21.0916	15.7642	18.3426	19.484		0.557106	1.26158	0.639806
WP_013373539.1	19.0096	20.7951	19.2502	20.8207	20.694	21.3473		0.099526	-1.26903	-2.13607
WP_080561210.1	19.8702	12.9862	16.8209	18.5052	20.7021	20.8312		0.180194	-3.45377	-1.62166
WP_019688790.1	22.0932	20.5668	22.3504	22.7259	23.5266	23.4705		0.062623	-1.57082	-2.56023
WP_013373251.1	28.0043	27.7779	28.355	28.9235	29.0806	29.5052	+	0.00964271	-1.12403	-4.6526
WP_017426863.1	20.7179	21.1627	22.1781	19.8483	20.1552	20.506		0.0663277	1.18306	2.50617
WP_019686826.1	25.4609	25.2329	25.4166	26.0707	26.2498	26.3015	+	0.0010625	-0.837198	-8.47495
WP_019686858.1	17.6819	13.7913	14.4465	16.937	14.8928	21.147		0.345021	-2.35234	-1.06967
WP_017425961.1	22.9852	22.3049	23.4254	22.6015	23.5726	23.4373		0.539335	-0.298635	-0.670376
WP_013371107.1	23.6702	24.6974	24.3145	24.6903	24.0202	25.0155		0.453111	-0.347961	-0.830181
WP_016821673.1	13.8224	20.7877	20.5759	23.3568	22.6407	21.8405		0.144391	-4.21735	-1.81093
WP_016819924.1	25.1865	25.3083	25.8207	25.1036	25.5021	26.0301		0.763408	-0.106764	-0.322243
WP_019687544.1	14.3278	15.9613	15.5827	19.5897	20.8969	20.588	+	0.00131159	-5.06755	-8.01967
WP_019686342.1	16.0332	15.8953	14.9763	20.4174	18.4726	20.729	+	0.00556703	-4.23807	-5.43348
WP_019687664.1	22.3016	21.5736	21.4793	21.3103	20.5706	20.5066		0.0540167	0.988988	2.70139
WP_019688708.1	23.4597	23.1958	23.7022	23.9019	23.3528	24.2798		0.269515	-0.392246	-1.2807
WP_019687919.1	14.9959	15.8277	19.3251	19.2018	20.9175	19.7141		0.0854801	-3.22821	-2.27262
WP_019686019.1	22.8997	23.1873	20.9496	20.8095	21.9812	22.8849		0.649391	0.453647	0.490622
WP_016820049.1	20.5512	20.3578	21.1129	20.4102	19.9227	20.9239		0.525626	0.25501	0.694448
WP_080561188.1	20.668	22.4999	20.3175	20.2172	19.9456	21.3459		0.456954	0.658923	0.822583
WP_019688798.1	24.0733	24.9175	24.3717	24.6324	24.0745	24.3507		0.747773	0.10165	0.344568
WP_013373259.1	22.2894	22.9617	23.8007	23.7898	23.226	23.8626		0.274489	-0.608835	-1.26518
WP_085978858.1	19.6089	20.2728	21.0729	21.0252	21.7337	21.932		0.0691774	-1.2454	-2.46689
WP_019687917.1	25.7019	25.3815	24.8392	25.4542	25.5761	25.682		0.368987	-0.263237	-1.01151
WP_019687098.1	22.4238	22.1039	22.1511	23.5899	22.1034	22.1737		0.467946	-0.396059	-0.801124
WP_019688276.1	15.7315	15.6222	14.9059	18.3345	18.1501	18.6857	+	0.000605801	-2.97027	-9.80792
WP_019686118.1	19.9856	19.7792	15.1862	21.258	20.3204	20.4358		0.213751	-2.35438	-1.47692
WP_016820721.1	21.6045	20.3309	20.3754	20.7712	21.0834	20.8012		0.801954	-0.114969	-0.267997
WP_019687762.1	13.5798	22.5068	16.0798	16.9985	22.7903	17.1033		0.655719	-1.57524	-0.480885
WP_017427271.1	14.5471	15.4243	15.7582	21.2321	14.2638	21.7447		0.190874	-3.837	-1.57278
WP_014599711.1	23.8485	22.7547	20.8743	22.8594	22.4712	23.0881		0.741443	-0.313702	-0.353666
WP_019687915.1	13.8849	18.1691	15.5041	19.0424	16.9841	16.2903		0.349249	-1.58619	-1.05916
WP_019689094.1	22.4232	22.0106	21.648	23.4094	21.7721	22.9908		0.266249	-0.696852	-1.29104
WP_017426532.1	13.9332	14.9458	17.8811	17.4366	16.6315	15.9831		0.431832	-1.09701	-0.873218
WP_019687764.1	23.6838	25.5462	15.9235	15.1223	19.038	19.8987		0.324254	3.69817	1.12307
WP_016819607.1	14.5432	24.8277	16.7581	23.0753	21.2712	13.9419		0.871978	-0.719811	-0.171744
WP_007429517.1	26.3987	25.8802	26.3847	26.9728	25.9179	26.6771		0.446605	-0.301411	-0.843163
WP_019687647.1	14.1482	15.1611	14.9332	13.7969	25.2294	22.9479		0.16717	-5.91056	-1.68551
WP_007432573.1	27.6055	26.3348	26.6764	27.6589	27.5482	27.1282		0.237373	-0.572859	-1.38826
WP_019689098.1	22.6859	22.613	22.3306	22.3796	22.4635	23.1478		0.674489	-0.120463	-0.452311
WP_019687115.1	19.9272	20.3245	16.4281	20.1918	20.7718	20.6951		0.25536	-1.65965	-1.32643
WP_019688723.1	21.1615	21.5418	21.7603	21.8128	21.0079	21.9175		0.799058	-0.0915216	-0.272036
WP_019688278.1	11.8848	15.0023	15.5068	18.4213	16.7074	17.6624	+	0.0486622	-3.46571	-2.80301
WP_019686930.1	19.6799	21.2309	14.6412	17.3852	17.5646	18.9418		0.80043	0.553473	0.270122
WP_013311590.1	26.3883	26.2586	24.5874	27.4244	27.671	27.4479	+	0.0390048	-1.76967	-3.02413
WP_019688283.1	18.9464	17.0896	18.4447	19.4552	19.7864	19.8508		0.0537251	-1.53719	-2.70661
WP_016821588.1	21.9489	21.3091	20.844	22.5295	22.3287	23.0829	+	0.0308804	-1.27967	-3.26686
WP_019686563.1	19.5452	13.8638	14.8545	13.9151	19.7294	22.3611		0.444979	-2.58073	-0.846432
WP_019687905.1	23.0408	23.6805	21.9693	23.1252	24.2424	23.8852		0.226477	-0.854064	-1.428
WP_016819485.1	17.8601	17.6215	16.8293	15.2693	16.7094	15.1803	+	0.0426466	1.71728	2.93392
WP_019688662.1	22.1743	23.1089	23.786	23.8638	23.1715	24.3031		0.256349	-0.756414	-1.32316
WP_085978862.1	19.2819	14.1432	14.6402	20.8124	20.6528	20.9344	+	0.0434036	-4.77811	-2.9163
WP_007431573.1	25.0795	25.2232	24.3115	25.4655	25.067	25.1226		0.324658	-0.346953	-1.12201
WP_019686952.1	23.3416	22.7078	21.8461	20.5369	20.6171	20.7341	+	0.0101772	2.00245	4.58082
WP_016821155.1	18.6392	20.0628	15.9723	19.6368	19.5791	14.2193		0.857645	0.413026	0.19125
WP_019687094.1	23.8182	23.1784	24.5064	23.584	23.4991	23.4631		0.454219	0.318871	0.827987
WP_019685920.1	22.221	22.3938	15.1225	20.6956	19.7101	18.5572		0.921932	0.258094	0.104327
WP_016819919.1	19.7485	18.0409	19.1365	15.3891	14.609	16.4835	+	0.00920059	3.48144	4.71573
WP_016820664.1	22.405	22.6152	19.8	23.765	23.6818	24.102		0.0702478	-2.24283	-2.45261
WP_013371763.1	23.1523	22.8355	22.2755	23.7821	23.6677	24.6257	+	0.0326685	-1.27073	-3.20744
WP_019686904.1	25.0686	24.2043	22.9668	23.0042	23.7018	23.261		0.304056	0.75755	1.17811
WP_019688879.1	22.2883	21.4949	19.8338	21.4428	20.8956	21.2425		0.987811	0.0120373	0.0162533
WP_019686922.1	19.5858	20.3792	15.6746	21.8463	20.4724	22.9198		0.119048	-3.19961	-1.97819
WP_019688143.1	19.2889	13.9889	16.0326	21.498	22.3327	20.8521	+	0.0329245	-5.12415	-3.19924
WP_016821827.1	17.5854	15.4159	19.5501	15.0121	15.5625	19.9479		0.74814	0.676295	0.344041
WP_016821964.1	14.8102	16.2637	14.1224	19.4019	16.8529	18.9759	+	0.0295966	-3.34478	-3.31209
WP_080561154.1	19.3983	23.8361	22.9236	13.7259	15.6924	14.5577	+	0.00730245	7.39394	5.03603
WP_019689066.1	20.6518	19.6948	19.1105	14.8465	13.783	16.6837	+	0.0079509	4.71461	4.91622
WP_016820117.1	19.6723	22.4674	17.3314	20.7376	20.5207	21.3258		0.528147	-1.03768	-0.689987
WP_019687101.1	17.0069	16.6749	19.9455	17.5875	14.3903	19.1284		0.654336	0.840369	0.483009
WP_019688223.1	13.9798	14.6366	22.8575	18.2083	17.1947	17.628		0.865331	-0.519036	-0.180779
WP_049789320.1	18.9318	15.0701	20.8094	20.7635	21.2663	21.9735		0.150438	-3.064	-1.77569
WP_019689060.1	22.2618	21.9359	25.1617	13.3229	23.3559	20.0622		0.249617	4.20612	1.34569
WP_016820119.1	19.5748	19.3374	19.9456	18.2358	20.3044	19.2262		0.590613	0.363786	0.583927
WP_019686188.1	19.754	19.671	16.7518	18.7338	14.7362	20.0195		0.657309	0.895727	0.478447
WP_019687117.1	22.3152	21.4915	14.9759	22.6949	22.9992	22.8945		0.232154	-3.2687	-1.40706
WP_016819975.1	25.91	26.3786	26.4566	24.959	25.4902	25.8157		0.052251	0.826789	2.73356
WP_029514789.1	15.3844	25.5017	24.1735	26.9363	26.2304	26.6211		0.1976	-4.90946	-1.54343
WP_019687286.1	21.3117	21.2431	20.0359	17.3952	17.1758	19.2975	+	0.0212741	2.90741	3.67624
WP_019685957.1	14.8459	19.2326	14.1752	14.0542	20.478	21.8852		0.398998	-2.72125	-0.94317
WP_013369972.1	25.8907	25.5362	25.6377	26.0007	25.8931	25.8602		0.113199	-0.229794	-2.02232
WP_019685828.1	20.587	19.3591	14.5503	20.7015	20.5629	21.2947		0.221094	-2.68759	-1.44835
WP_019687936.1	12.4139	19.8731	14.7638	18.579	20.0477	18.2996		0.220229	-3.29182	-1.45166
WP_019686963.1	12.9745	15.5241	15.7856	16.5643	16.5785	15.8957		0.161641	-1.58479	-1.71422
WP_049789314.1	19.0874	18.5075	18.8365	17.3266	16.5185	18.9583		0.176142	1.20934	1.641
WP_019688674.1	15.3982	20.0027	14.3891	19.4005	19.7497	20.2137		0.141202	-3.19131	-1.83016
WP_016820786.1	23.5075	19.2146	20.5564	15.0823	14.7219	17.9971	+	0.0345242	5.15906	3.14969
WP_019687282.1	19.2271	18.1088	15.622	20.6864	18.9442	18.9303		0.198934	-1.86763	-1.53773
WP_017425546.1	21.0931	20.4847	14.7176	19.7356	19.0506	19.3024		0.784219	-0.59771	-0.292823
WP_019686571.1	25.1446	24.9396	25.2079	24.7004	24.0934	24.1523	+	0.0202575	0.782021	3.73223
WP_017427474.1	15.4306	17.7743	17.013	20.4639	23.4967	20.8518	+	0.0144404	-4.86482	-4.13454
WP_019687165.1	14.102	15.0611	13.975	18.7538	17.7225	17.7698	+	0.00152194	-3.70267	-7.71157
WP_019685879.1	25.0758	24.2144	22.1861	21.9794	22.8811	22.1248		0.17197	1.49695	1.6614
WP_019685733.1	20.6154	21.6731	20.8771	21.3176	20.9811	21.7349		0.494786	-0.289322	-0.750322
WP_007430074.1	26.1908	26.3034	25.0523	27.0516	26.6035	26.3914		0.134051	-0.833356	-1.87501
WP_016820531.1	19.9529	19.2833	14.432	22.4513	20.8166	20.4091		0.145338	-3.33624	-1.80531
WP_019685735.1	21.8889	20.8203	22.5867	23.2599	23.3215	24.0913	+	0.0364027	-1.79228	-3.09484
WP_013370647.1	28.0918	27.7629	25.8803	28.2847	28.0302	26.5118		0.70159	-0.363918	-0.411811
WP_019686975.1	17.9537	14.7424	15.2919	18.0181	17.7625	17.6273		0.144573	-1.80663	-1.80985
WP_019687702.1	27.2357	27.5989	26.2706	27.2081	27.1635	26.6024		0.925854	0.0437533	0.0990636
WP_013312540.1	25.8608	25.8766	24.1242	20.8559	19.5041	19.8099	+	0.00181945	5.2306	7.35575
WP_019686447.1	20.9692	16.9159	15.5451	22.4483	21.1438	20.8567		0.096892	-3.67288	-2.15997
WP_019686220.1	18.1707	13.4666	19.4511	22.3011	22.433	21.8093	+	0.0480087	-5.15166	-2.81629
WP_013372633.1	14.159	13.7392	15.7986	20.4369	20.1798	20.7502	+	0.00081998	-5.89005	-9.06739
WP_019688323.1	25.1023	24.3303	23.2506	25.3341	24.6578	24.8218		0.283903	-0.710155	-1.23653
WP_016820390.1	21.1519	21.9754	22.0774	16.124	16.7244	14.21	+	0.00174126	6.04879	7.44191
WP_019687252.1	19.9723	21.0298	21.2277	22.0139	21.3612	22.3118		0.0744027	-1.1524	-2.39942
WP_049789184.1	17.4017	22.3589	22.5912	18.6046	17.8372	21.1487		0.464825	1.58707	0.807176
WP_016822180.1	20.7503	20.7266	20.0862	21.8373	20.962	22.2877		0.057908	-1.17465	-2.63458
WP_019688028.1	22.4571	22.2309	22.8025	22.8126	22.6009	22.5721		0.417383	-0.165032	-0.903435
WP_019687552.1	22.9002	19.8906	14.5745	20.6408	21.7868	21.3193		0.435389	-2.1272	-0.865907
WP_013371571.1	19.029	19.5689	19.8779	19.3963	20.2227	19.9879		0.341093	-0.377031	-1.07955
WP_016820282.1	20.1801	20.5808	19.4306	19.6915	19.0779	20.1913		0.428526	0.410247	0.880058
WP_019687018.1	20.6882	20.0191	21.1306	20.2877	20.4531	20.3827		0.506344	0.238113	0.729087
WP_019688103.1	20.1148	20.3722	20.0726	19.2988	14.4104	18.9034		0.166935	2.649	1.68672
WP_019686136.1	16.0412	13.5984	16.9667	13.0799	13.7368	15.0916		0.250487	1.56602	1.34275
WP_019688331.1	19.2831	19.858	17.5029	21.9992	21.7747	22.6439	+	0.0125105	-3.25796	-4.31359
WP_013369616.1	23.6493	24.5631	22.907	24.4998	25.0344	25.1038		0.0852572	-1.17285	-2.27498
WP_016822182.1	23.0331	21.4457	21.9301	24.0491	23.9391	23.3806	+	0.0322428	-1.65329	-3.22123
WP_019686095.1	19.3159	18.8978	19.6443	14.8986	14.9974	18.0441	+	0.0350409	3.30597	3.13426
WP_016818431.1	18.7248	17.0375	18.1845	17.6965	17.8246	18.7512		0.864896	-0.1085	-0.181371
WP_019687048.1	14.0078	20.8813	14.245	21.6904	21.3277	21.5782		0.0842849	-5.15405	-2.28538
WP_016821159.1	27.7048	27.5522	29.261	28.3541	27.957	28.3726		0.926576	-0.0551809	-0.0980947
WP_019687265.1	21.2487	20.6261	21.9597	19.4379	16.6341	16.7184	+	0.0210558	3.68142	3.68799
WP_016820341.1	21.4238	20.876	15.2392	22.411	23.4018	24.1222		0.112517	-4.132	-2.02762
WP_019688701.1	19.3789	20.098	14.4133	14.8665	14.8476	17.9877		0.375299	2.06278	0.996748
WP_017425579.1	23.0999	23.184	23.2268	22.9891	22.3676	23.047		0.1698	0.368963	1.67221
WP_016820232.1	23.3285	22.2987	22.988	20.8974	21.2706	21.7398	+	0.0156541	1.56915	4.03613
WP_019685731.1	17.4818	16.0917	18.8565	21.1245	20.863	21.0358	+	0.0116565	-3.53109	-4.40382
WP_019687028.1	20.2783	18.8626	19.0395	19.2903	18.4428	19.4635		0.580237	0.327955	0.600999
WP_019686248.1	18.7557	19.5259	17.5354	21.2741	24.1271	22.9051	+	0.0145578	-4.16313	-4.1246
WP_016821528.1	22.7143	17.9416	20.6955	23.7777	25.0486	25.6251	+	0.0425294	-4.36665	-2.93668
WP_016819987.1	24.4511	23.052	23.7717	23.8358	23.8259	23.9528		0.794227	-0.113182	-0.278788
WP_019688646.1	12.996	19.7472	15.0582	19.1434	21.2093	22.5822		0.0868213	-5.04449	-2.25853
WP_019686673.1	14.4518	14.5905	16.7262	14.6126	20.9149	20.3842		0.190619	-3.38111	-1.57392
WP_016818549.1	24.6988	24.6723	24.6868	23.8067	24.2977	24.3384	+	0.0345806	0.538383	3.148
WP_019687024.1	21.404	20.6263	20.9279	22.2306	21.8253	22.189	+	0.0136231	-1.09554	-4.20662
WP_013370719.1	21.6518	21.8637	21.1276	23.2432	22.7983	22.9286	+	0.00485147	-1.44231	-5.64435
WP_019688833.1	21.3526	15.3586	21.4345	19.9745	19.8894	23.7239		0.487736	-1.814	-0.763456
WP_016818769.1	19.3392	19.1403	20.1302	21.4417	19.7117	22.2791		0.119543	-1.60757	-1.97456
WP_019688370.1	22.2089	22.2245	23.4394	21.6766	21.417	22.4653		0.208755	0.771311	1.49694
WP_019686238.1	21.156	13.8373	21.1126	21.1458	15.2194	21.3447		0.873645	-0.534714	-0.16948
WP_016820012.1	20.6133	22.6995	21.3385	23.0457	22.9158	23.6572		0.0642314	-1.65576	-2.53632
WP_019687022.1	18.6953	19.3974	20.0766	20.033	19.2181	20.1939		0.443209	-0.425207	-0.85
WP_013373322.1	21.3137	20.2674	20.4821	20.4365	20.3083	21.5128		0.902676	-0.064806	-0.130223
WP_016822464.1	25.3647	24.2388	24.2193	24.3873	24.3644	24.5968		0.702932	0.158084	0.409826
WP_016822906.1	21.7592	22.3754	20.5205	22.6279	22.6779	23.2303		0.0890214	-1.29366	-2.23595
WP_019686598.1	13.9542	16.7335	16.4475	20.6137	20.6228	18.0435	+	0.0302626	-4.0483	-3.28834
WP_016821582.1	23.491	22.5422	23.0953	24.1231	24.1149	24.4632	+	0.0162012	-1.19092	-3.99472
WP_017427306.1	22.8714	21.7567	20.7578	19.5023	20.0897	20.6269		0.0674247	1.72235	2.49083
WP_016819414.1	14.2454	15.5046	14.9407	18.4659	19.1078	19.6591	+	0.00113157	-4.1807	-8.33641
WP_019686138.1	20.789	20.2211	20.4371	23.3811	22.4538	23.4227	+	0.00187835	-2.6035	-7.29382
WP_017427765.1	22.9367	22.7402	23.1885	24.4307	24.216	24.5645	+	0.000922706	-1.4486	-8.79295
WP_019688392.1	23.0829	21.5112	19.341	21.3874	21.9976	22.5474		0.589099	-0.66577	-0.586406
WP_016818527.1	19.5145	20.8534	20.5185	17.5375	14.258	18.485		0.0579603	3.53531	2.63371
WP_013371699.1	26.9666	27.0241	27.0525	27.4087	27.4675	27.0666		0.0783577	-0.299906	-2.35184
WP_019686594.1	18.2731	19.7526	21.7748	20.6686	20.2892	21.3982		0.468895	-0.851877	-0.799289
WP_016819868.1	23.4119	23.1156	22.6177	14.3816	18.6805	16.1875	+	0.00637607	6.63189	5.23175
WP_019688082.1	21.5685	22.7973	22.8513	22.0731	20.8771	22.0477		0.267976	0.739716	1.28556
WP_016822637.1	17.7961	15.5324	15.9732	18.2878	18.383	19.4624	+	0.0446813	-2.27715	-2.88736
WP_013373642.1	21.0506	23.0296	24.0832	15.2812	14.569	14.8489	+	0.00101852	7.82147	8.56912
WP_019686596.1	23.297	23.109	21.6993	22.3955	22.9917	22.8806		0.924486	-0.0541197	-0.100898
WP_017425764.1	15.1025	21.3044	18.341	21.7717	20.519	20.8198		0.202428	-2.78753	-1.52299
WP_016818781.1	19.6189	19.6643	21.3951	19.7278	19.284	20.1697		0.477933	0.498976	0.781965
WP_049789211.1	15.8789	13.611	16.0903	16.0811	14.1772	16.7482		0.689431	-0.475408	-0.429877
WP_019686590.1	19.2852	19.8814	15.1594	20.3037	19.0456	20.8191		0.284003	-1.94743	-1.23623
WP_019688739.1	23.2993	23.2028	22.6992	21.7317	22.4227	22.027	+	0.02114	1.00662	3.68344
WP_016820288.1	15.8185	23.4269	15.9936	21.0528	21.378	20.9959		0.338065	-2.72925	-1.08723
WP_016819806.1	22.4652	22.1868	22.3157	23.5548	23.7276	22.792	+	0.0255995	-1.03557	-3.46932
WP_016819237.1	24.356	25.224	24.2408	22.8125	23.9729	23.6769		0.0743082	1.1195	2.4006
WP_019686174.1	21.6396	21.8701	21.9431	18.5399	19.4465	20.9029	+	0.0344792	2.18787	3.15105
WP_013368725.1	24.3873	23.6536	22.9898	24.4686	24.7442	24.4748		0.0989932	-0.88564	-2.14085
WP_016822287.1	24.5466	24.6517	23.493	24.339	24.1739	25.0929		0.548488	-0.304839	-0.654544
WP_019685769.1	16.7373	17.176	18.4973	17.0904	17.4015	15.5376		0.367727	0.793697	1.01449
WP_019687635.1	13.8897	15.6196	14.064	19.0687	20.5017	21.3371	+	0.00256512	-5.77805	-6.71181
WP_016820829.1	20.3049	20.5354	20.3345	14.8235	18.6051	19.3721		0.118417	2.79135	1.98283
WP_016818537.1	24.0475	23.7295	23.5128	23.7928	24.1562	23.7534		0.532188	-0.13751	-0.68287
WP_013371713.1	22.631	20.9169	15.6793	23.3038	23.8766	24.0012		0.13087	-3.98486	-1.89581
WP_026065468.1	22.0377	22.3265	22.477	22.5121	21.7773	22.7557		0.842728	-0.0679525	-0.211649
WP_016821053.1	23.8016	23.8251	24.8698	24.7309	24.8853	25.0271		0.119561	-0.71564	-1.97443
WP_019687823.1	23.7629	22.9437	22.3082	15.1611	17.0835	17.3245	+	0.00128337	6.48192	8.06564
WP_016820708.1	24.302	25.0965	22.4347	23.5797	24.0646	23.1857		0.707241	0.334414	0.403468
WP_013372152.1	27.1414	25.8748	24.4086	24.887	24.5585	24.8724		0.26357	1.03561	1.29962
WP_019687738.1	22.4301	21.4148	20.7649	15.2001	19.7259	15.7212	+	0.0368186	4.65421	3.08315
WP_019688406.1	21.979	22.1641	22.7187	24.9537	24.6619	24.9878	+	0.000460412	-2.58053	-10.5276
WP_016822104.1	23.271	21.8555	20.3961	22.8598	21.2167	22.0644		0.839814	-0.206147	-0.215645
WP_014599959.1	17.452	17.8632	20.9032	13.5518	14.808	20.856		0.403947	2.33421	0.932325
WP_013372655.1	24.3896	24.3094	24.8734	23.3842	23.3196	23.4236	+	0.0030173	1.14837	6.42487
WP_019685966.1	21.1545	21.1783	21.764	18.0313	18.4852	18.9363	+	0.000932596	2.8813	8.76854
WP_013369023.1	20.3911	19.5806	15.3693	18.8612	19.854	19.6963		0.554029	-1.0235	-0.64505
WP_019688414.1	22.9461	22.5996	20.9317	22.1079	22.0436	21.7445		0.774338	0.19381	0.306751
WP_019686242.1	14.011	15.9663	15.2204	18.7451	18.6847	17.8927	+	0.00594012	-3.37495	-5.33628
WP_016821526.1	21.6142	21.5618	20.6513	23.5875	25.1419	25.5448	+	0.00665466	-3.48226	-5.16942
WP_010346358.1	21.2599	21.7101	14.1367	22.5061	22.4981	22.7166		0.222815	-3.53804	-1.44179
WP_019688470.1	21.0127	18.8111	14.0262	15.9897	14.244	18.7492		0.543099	1.62239	0.663842
WP_016822160.1	20.7859	20.1734	18.5573	21.1227	21.4566	21.018		0.115189	-1.36029	-2.00702
WP_013371430.1	27.1366	26.5889	25.1266	25.5329	25.3514	25.0182		0.187132	0.983273	1.58958
WP_016822291.1	25.2517	25.6263	24.091	25.9861	26.1537	25.7803		0.106893	-0.983735	-2.07278
WP_019688245.1	24.4514	23.9635	24.7336	14.5943	18.8344	20.1445	+	0.0181325	6.52508	3.86096
WP_016818533.1	24.0534	23.306	21.8488	23.2785	22.9537	22.6862		0.892287	0.0965818	0.144239
WP_019688410.1	21.8762	21.7609	22.9883	22.1622	21.7859	22.5558		0.932625	0.0404968	0.0899844
WP_017426659.1	20.663	19.9777	20.9864	22.0778	21.6193	22.5691	+	0.0187384	-1.54635	-3.82248
WP_019686768.1	19.7491	19.9044	18.272	23.2508	22.7427	23.1643	+	0.00232529	-3.74409	-6.8906
WP_019688849.1	17.8032	16.9089	14.7444	19.7487	17.9583	21.0044		0.0716268	-3.08494	-2.43457
WP_019685729.1	16.904	18.2331	15.5442	18.9534	17.9408	19.4872		0.102081	-1.90006	-2.11355
WP_019688721.1	20.9254	20.3533	22.1674	20.0507	20.2121	20.1011		0.128561	1.02741	1.91125
WP_019686234.1	22.1664	22.2907	23.0381	21.4014	21.7821	22.3294		0.159489	0.660788	1.72566
WP_019688435.1	12.5429	14.6985	13.1909	18.9028	17.0169	18.3112	+	0.00558496	-4.59957	-5.42863
WP_019686880.1	19.2177	15.3001	15.7746	22.6991	24.563	23.2503	+	0.00757985	-6.74005	-4.98325
WP_025365350.1	22.6266	18.786	16.1157	23.501	16.3246	14.4526		0.762117	1.08337	0.324078
WP_013371964.1	24.4026	24.9667	23.1974	23.311	23.2995	23.2612		0.160398	0.898326	1.72081
WP_019686236.1	21.325	21.6928	20.4264	18.6574	19.9704	20.0703		0.0552814	1.58206	2.67908
WP_019688437.1	13.7975	14.5296	13.2604	20.5488	20.2373	20.6193	+	6.84e-05	-6.60598	-17.1104
WP_019686886.1	24.3357	23.3708	22.439	20.5159	19.3458	21.1991	+	0.0170511	3.02825	3.93361
WP_013368662.1	21.2724	21.3085	21.6017	22.6588	22.6111	23.2572	+	0.00338644	-1.44817	-6.22733
WP_013370699.1	16.8939	14.7402	15.2753	18.572	18.0476	14.011		0.476233	-1.24037	-0.785204
WP_019686164.1	22.1915	23.3742	18.8985	20.3874	23.0826	21.0236		0.995321	-0.00977389	-0.00623842
WP_019688429.1	20.303	19.3756	20.2855	19.0767	18.2537	19.4781		0.0902127	1.05186	2.22398
WP_016821629.1	20.9067	21.0265	15.0866	21.416	20.5739	24.6102		0.239673	-3.19342	-1.3801
WP_019687361.1	20.6211	20.3794	13.9727	14.8278	20.0262	22.6781		0.801237	-0.852979	-0.268997
WP_019688431.1	16.4833	15.4802	15.4637	17.3007	14.0713	16.6624		0.855616	-0.202439	-0.194019
WP_019688318.1	20.1372	18.7413	14.6641	20.1998	19.7296	22.0012		0.1917	-2.79602	-1.56913
WP_029514950.1	18.8345	19.0736	18.3683	21.7761	20.7017	21.2161	+	0.00268727	-2.47246	-6.62849
WP_016819144.1	13.0792	16.2341	14.5156	23.1543	20.6032	22.2303	+	0.00330203	-7.3863	-6.27008
WP_016819326.1	23.7081	23.5997	14.7829	14.933	23.7282	22.5184		0.943682	0.303708	0.0751788
WP_019686298.1	23.5115	22.5137	22.9522	15.1409	14.7543	14.9106	+	1.3e-05	8.05722	26.0066
WP_019687270.1	17.4273	16.4262	15.9148	19.0735	18.0879	20.2864	+	0.0299168	-2.55985	-3.30059
WP_019686379.1	17.8684	14.074	17.5735	17.5702	17.965	19.8335		0.237109	-1.95097	-1.3892
WP_019685964.1	20.9118	18.9461	16.1698	18.4546	18.0682	18.6358		0.844589	0.289747	0.209097
WP_019688900.1	16.3633	18.2405	19.4091	18.5676	18.099	20.2047		0.432522	-0.952806	-0.871796
WP_019686893.1	18.8967	18.0471	18.0998	20.1643	17.9717	19.9359		0.248632	-1.0094	-1.34904
WP_019688737.1	17.9985	17.3824	15.0976	19.5699	18.5166	19.874		0.0625178	-2.49398	-2.56182
WP_019687126.1	24.3588	23.6259	23.2781	19.294	19.0259	19.6598	+	0.0002727	4.42773	12.0418
WP_019688423.1	19.0732	17.8537	19.9609	17.5362	18.185	16.4429		0.118601	1.57456	1.98148
WP_013368821.1	28.2517	28.6894	29.0031	28.4965	28.75	28.6452		0.943123	0.0174592	0.075927
WP_019686742.1	22.6214	22.1085	20.3732	22.1337	23.03	20.9796		0.72044	-0.346748	-0.384113
WP_019688086.1	20.7216	20.7814	21.5321	21.6407	22.1649	21.9155	+	0.0411739	-0.89536	-2.96927
WP_016819116.1	24.5832	24.0885	24.6797	22.7677	20.6725	22.8564	+	0.0331587	2.35163	3.19182
WP_016819898.1	21.2502	21.3168	20.4317	22.6064	22.6255	23.1784	+	0.006118	-1.80387	-5.29253
WP_013308797.1	23.6787	21.0271	17.9875	15.3457	21.6225	21.9603		0.667078	1.25491	0.463539
WP_016819638.1	22.2512	22.5284	23.261	21.5181	21.2547	22.8253		0.227336	0.814229	1.4248
WP_019688735.1	20.7941	22.0542	21.9218	21.3811	20.7964	21.6002		0.51716	0.330825	0.70954
WP_016821993.1	20.7425	19.5289	15.3757	20.9948	22.14	20.443		0.194912	-2.64357	-1.55504
WP_017428492.1	20.1486	20.1218	16.1947	21.6868	20.0825	19.4258		0.345382	-1.57667	-1.06877
WP_016821621.1	22.2569	22.1667	22.1834	23.475	23.2346	23.4029	+	0.000106751	-1.16849	-15.2888
WP_016822458.1	23.1792	23.1149	23.8444	23.1195	23.1838	23.4907		0.681292	0.11484	0.442065
WP_019685782.1	19.1517	19.4516	14.932	15.7633	16.0671	14.9253		0.206029	2.25988	1.50806
WP_017428494.1	19.4838	21.6297	20.0592	14.0079	13.0317	21.0004		0.166263	4.37756	1.69015
WP_017426356.1	16.1279	16.932	16.6607	15.6165	16.5218	16.6145		0.461415	0.322617	0.813825
WP_013373278.1	27.035	27.3954	27.2581	27.0235	27.0917	26.844		0.131224	0.243092	1.89347
WP_019686232.1	14.0877	14.5202	14.4156	17.1494	13.8785	17.9479		0.188124	-1.98406	-1.58509
WP_016819755.1	23.7537	23.4406	16.9134	21.3487	15.61	21.5966		0.566422	1.85079	0.624047
WP_019685784.1	20.1014	20.4404	20.1076	21.193	19.9026	19.7567		0.89249	-0.0676549	-0.143966
WP_016821716.1	17.3065	16.8255	15.9742	15.9598	15.0112	15.266		0.0553805	1.28974	2.67736
WP_016819345.1	17.3715	20.258	14.5286	23.1403	21.6601	23.7083	+	0.0365246	-5.45022	-3.0914
WP_019688974.1	13.2625	14.4832	14.5784	16.9092	16.1009	17.6218	+	0.0105191	-2.76927	-4.53725
WP_019687244.1	18.8722	18.3758	19.1028	20.1905	15.1466	14.7769		0.302787	2.07895	1.18168
WP_019687509.1	14.2187	22.6478	19.993	23.1504	23.3835	23.6664		0.14899	-4.44693	-1.78399
WP_019688853.1	18.7884	16.2409	14.831	18.846	19.1068	20.1171		0.0885313	-2.73655	-2.24092
WP_019688064.1	18.3144	16.8337	17.3744	22.3375	22.2559	21.549	+	0.000814368	-4.53996	-9.0836
WP_017427585.1	23.6544	24.4983	24.3844	23.4367	23.6776	23.8681		0.150977	0.518237	1.77262
WP_017425700.1	14.4847	14.9397	15.7407	15.6763	19.1815	18.3841		0.0744805	-2.69227	-2.39846
WP_019688184.1	21.6762	21.3777	21.7957	19.3849	19.5165	20.4278	+	0.006309	1.84017	5.24725
WP_019688527.1	23.8806	23.8458	23.609	24.3933	24.3721	24.8153	+	0.0111305	-0.748381	-4.46347
WP_019687396.1	22.8697	21.7379	20.5092	14.8389	15.1995	17.493	+	0.00549446	5.86178	5.45331
WP_019688299.1	22.8077	23.1422	22.3627	23.4388	22.9156	23.7741		0.146632	-0.605328	-1.79769
WP_019688310.1	17.1946	18.2686	15.1454	23.8099	23.1231	23.6374	+	0.00209435	-6.65394	-7.08569
WP_016821381.1	23.2173	21.4602	21.8138	22.6224	23.0766	23.5058		0.20256	-0.904496	-1.52243
WP_019688186.1	18.7911	18.8153	22.2854	18.1155	16.3168	15.049		0.0765871	3.47014	2.3728
WP_019688141.1	16.5815	20.1599	16.2848	23.1013	23.0493	22.7419	+	0.0133681	-5.28874	-4.23018
WP_019687515.1	24.9437	21.6109	25.3537	26.0529	23.9374	24.8423		0.505541	-0.974728	-0.730551
WP_019688525.1	22.4398	22.4883	23.261	22.0575	21.5427	22.9645		0.334143	0.541443	1.09727
WP_016821184.1	20.8979	19.6784	14.7507	14.9631	15.6552	19.0198		0.44837	1.8963	0.839627
WP_019688731.1	18.3624	18.1065	16.1167	20.9005	19.9874	20.4804	+	0.0180532	-2.92754	-3.8661
WP_016822808.1	25.6772	25.0539	23.8052	22.7153	21.4004	15.3149		0.0982858	5.03522	2.14724
WP_019686740.1	16.2409	13.4479	15.6637	15.9465	15.8657	16.1382		0.368462	-0.865985	-1.01275
WP_016819747.1	20.5579	20.2809	20.3016	20.6821	20.57	21.9669		0.203997	-0.692869	-1.51645
WP_016822326.1	25.3078	25.0705	24.6339	23.0768	23.6407	23.4175	+	0.00317672	1.62574	6.3361
WP_013370687.1	26.9051	27.1237	26.761	26.1557	26.4318	25.8726	+	0.0157662	0.776525	4.0275
WP_013373250.1	26.5083	26.116	26.7783	27.6586	27.8758	28.1963	+	0.00432861	-1.44264	-5.82415
WP_019687145.1	13.8638	17.6953	20.3172	16.9661	16.5126	14.819		0.580166	1.19288	0.601117
WP_017428128.1	13.3516	16.364	17.5667	19.0811	17.3086	18.311		0.141965	-2.47277	-1.82552
WP_016821397.1	19.7053	18.601	19.378	16.8384	17.9647	17.7941	+	0.0241185	1.69572	3.53515
WP_016821253.1	18.196	16.4357	16.3367	17.1296	16.5253	17.029		0.888019	0.0948359	0.150007
WP_019688841.1	21.9704	21.2306	20.9385	20.9795	20.9437	21.5365		0.565445	0.226568	0.625692
WP_019688793.1	24.0333	24.1122	24.7408	20.8203	21.3142	21.3588	+	0.000377471	3.13103	11.0792
WP_019688058.1	19.3091	19.2724	18.4191	20.7018	19.1037	20.1601		0.147863	-0.988362	-1.79051
WP_019688297.1	18.8582	20.199	15.2802	18.8113	17.7246	19.1255		0.787113	-0.441283	-0.288758
WP_019687960.1	19.034	19.9892	15.9551	18.1561	17.7265	17.9895		0.778163	0.368724	0.301351
WP_029515023.1	21.6268	21.5975	21.2484	23.8559	23.2176	23.7544	+	0.000802714	-2.11839	-9.1177
WP_007430038.1	14.2368	14.9124	17.9472	22.4696	21.8174	21.9853	+	0.00525341	-6.39192	-5.52156
WP_019689022.1	13.1738	15.5969	14.5948	20.4953	16.0528	20.4513	+	0.0496338	-4.54462	-2.78363
WP_017426653.1	17.3483	19.7786	15.5426	19.3987	18.7817	19.4489		0.25519	-1.65325	-1.327
WP_019688843.1	20.4264	18.765	20.877	20.8184	20.1584	21.6141		0.335008	-0.840797	-1.09504
WP_017425768.1	15.4513	14.3031	15.0551	16.6975	17.5151	14.5004		0.247208	-1.30119	-1.35391
WP_016822806.1	25.2591	24.8725	26.0221	19.3633	20.4281	22.0738	+	0.00514684	4.76283	5.55296
WP_016820516.1	22.7718	22.7595	21.6661	24.5306	24.45	24.1125	+	0.00717221	-1.96522	-5.06166
WP_013373260.1	28.1845	28.9631	27.4819	30.0562	29.6971	28.9279		0.0673493	-1.35053	-2.49187
WP_019687601.1	18.904	22.1731	18.0096	18.3305	22.007	19.398		0.903306	-0.216237	-0.129374
WP_019688027.1	22.699	20.3129	19.257	22.2311	21.041	22.157		0.387931	-1.0534	-0.967839
WP_013368723.1	26.9042	26.3744	27.3111	25.9715	25.9875	26.0447	+	0.0339106	0.862033	3.16837
WP_019689024.1	14.1847	20.1789	14.3327	21.9553	22.6764	21.7506	+	0.0416817	-5.89531	-2.95692
WP_019687370.1	22.4081	22.5668	22.4907	14.9598	15.9113	16.0522	+	3.85e-05	6.84743	19.783
WP_019688066.1	22.3267	22.5917	20.5451	24.2481	24.0555	24.5318	+	0.0201526	-2.45727	-3.7382
WP_019686228.1	20.2009	20.575	14.0448	19.0052	19.442	17.9441		0.820679	-0.523542	-0.242003
WP_019685944.1	19.8282	20.203	18.6415	19.6862	20.415	18.0422		0.844827	0.176399	0.208772
WP_016819278.1	24.8371	24.5322	22.9188	23.2548	23.4779	23.2481		0.269097	0.769098	1.28202
WP_013310881.1	25.6508	25.7719	27.1855	26.4795	25.9006	26.1746		0.97435	0.0177956	0.0342078
WP_016820499.1	25.2172	21.7063	22.6527	23.7871	23.2055	23.9238		0.698198	-0.446696	-0.416834
WP_019686290.1	24.5101	24.7218	23.8872	18.405	13.4788	19.4078	+	0.0170394	7.27584	3.93443
WP_007428083.1	23.6635	22.4157	20.8621	21.2184	22.4582	21.1707		0.487327	0.697994	0.764224
WP_007430020.1	19.9093	21.4681	15.1934	23.4596	24.0291	22.2265		0.0890479	-4.38151	-2.23568
WP_017427910.1	18.0957	19.0725	14.2503	15.3989	15.6196	14.3387		0.255583	2.02042	1.3257
WP_019687954.1	14.0286	15.6118	15.8396	18.491	18.6977	21.5577	+	0.0179463	-4.42211	-3.87309
WP_016820957.1	22.8118	22.8796	19.0461	21.4501	20.0829	19.8066		0.453257	1.13264	0.829892
WP_019687611.1	21.3067	20.4236	14.8744	15.2396	14.8604	15.6319		0.148056	3.62424	1.78939
WP_029514879.1	15.3103	15.0502	14.3022	20.9579	14.1053	21.0887		0.175013	-3.82973	-1.64647
WP_019687972.1	22.3019	22.7592	23.6272	22.5653	21.6915	22.6937		0.311272	0.579246	1.15807
WP_016821948.1	24.012	24.3111	21.6311	25.522	24.3367	22.4721		0.553851	-0.792211	-0.645353
WP_019688068.1	20.1118	19.2489	19.0592	19.611	17.0912	15.7188		0.166749	1.99963	1.68766
WP_019687908.1	23.0259	22.876	22.1001	22.7119	23.5904	23.4367		0.216189	-0.578975	-1.46733
WP_017426371.1	22.2761	22.0543	22.2983	23.0268	22.4903	22.7734	+	0.0330985	-0.553902	-3.19372
WP_019689063.1	15.2868	15.6488	15.4296	13.107	19.6024	20.052		0.396283	-2.13209	-0.949167
WP_019688287.1	26.5246	26.8743	26.3326	24.0279	23.7195	23.3898	+	0.000296741	2.86474	11.7842
WP_019686389.1	14.7547	14.444	15.2616	21.3497	18.2053	19.4912	+	0.00672519	-4.862	-5.15414
WP_019686459.1	25.579	25.5586	24.0822	24.7992	24.9924	24.4387		0.561407	0.329819	0.632509
WP_019686294.1	20.6164	18.9159	19.7764	15.3117	15.6458	14.4735	+	0.00154399	4.62589	7.68235
WP_016819254.1	17.1242	18.9468	14.5529	14.7178	15.2668	15.1185		0.225392	1.84025	1.43207
WP_017428583.1	15.7701	17.6699	15.4561	19.4163	16.9576	18.5288		0.115169	-2.00216	-2.00718
WP_025365791.1	19.7003	19.2476	18.8933	14.4621	15.3075	15.2038	+	0.000266514	4.2893	12.1126
WP_016821251.1	16.3423	15.0576	15.0881	20.1029	18.3805	20.1569	+	0.00492699	-4.05076	-5.62035
WP_019688847.1	14.3789	16.0387	14.418	20.3842	20.3128	20.2296	+	0.000613662	-5.36365	-9.77526
WP_019686703.1	18.0348	18.781	23.8525	14.5851	14.8106	16.3717		0.0601858	4.96699	2.59782
WP_019688295.1	21.9478	19.3711	18.4216	17.2177	14.9479	15.2933	+	0.0320321	4.09388	3.22814
WP_019685807.1	25.4841	25.4812	25.2962	22.746	22.5132	23.2915	+	0.000422844	2.57023	10.7608
WP_016820054.1	23.8017	24.0125	22.3675	24.2847	24.188	24.605		0.143755	-0.965315	-1.81473
WP_016820051.1	22.8437	22.302	21.1073	23.7197	22.4595	23.5268		0.149132	-1.15103	-1.78317
WP_016822462.1	18.9748	19.5343	17.5241	17.4111	17.2775	17.0041		0.0769368	1.44686	2.36862
WP_019688520.1	18.0945	19.4258	19.1537	18.2529	17.235	18.9582		0.313248	0.742611	1.15265
WP_019686901.1	15.2267	18.4076	17.4298	15.2968	14.4179	16.4158		0.210603	1.64455	1.48948
WP_019688504.1	21.2334	19.8846	22.593	21.7093	21.8617	21.1565		0.697409	-0.338868	-0.418003
WP_019688084.1	14.6773	15.1709	14.7272	17.4787	14.4826	17.0728		0.1933	-1.4862	-1.56208
WP_016819490.1	17.2787	15.3012	16.7413	16.479	15.5695	15.5784		0.442251	0.564802	0.851937
WP_017427192.1	17.1896	14.5663	14.1773	17.0044	14.3893	18.5324		0.434993	-1.33093	-0.866718
WP_016821049.1	26.35	26.3373	24.3656	23.0909	23.2163	23.4276	+	0.0215931	2.43935	3.65933
WP_016820386.1	23.4817	23.941	25.4519	24.3886	24.2585	24.4351		0.913324	-0.0692431	-0.115891
WP_019686907.1	20.6018	21.4981	19.093	18.9356	14.2355	19.7139		0.20867	2.76928	1.49728
WP_019688054.1	22.2656	22.6118	20.384	21.7819	21.6066	21.9577		0.969683	-0.0282873	-0.0404364
WP_013311600.1	24.0043	23.8252	24.7175	25.6504	24.9534	25.2283	+	0.0321563	-1.09502	-3.22406
WP_019689075.1	21.0934	21.7975	20.1472	21.0623	21.5098	21.8409		0.434907	-0.458299	-0.866894
WP_013372695.1	25.5259	24.9731	24.63	25.9732	25.7161	25.9545	+	0.0375965	-0.838247	-3.06169
WP_016821768.1	20.7514	19.9181	12.6747	22.1682	25.5227	21.8453		0.128287	-5.39737	-1.9131
WP_007432578.1	27.7274	28.1737	29.025	29.1837	28.9355	28.7951		0.170516	-0.66279	-1.66863
WP_016821259.1	23.1095	23.0027	22.9732	23.8006	24.3613	24.0851	+	0.00322945	-1.05386	-6.30793
WP_013369230.1	22.0126	22.2256	23.0503	22.1482	22.0794	23.1002		0.978465	-0.0131175	-0.0287188
WP_016822348.1	22.2594	21.6793	16.3285	20.9017	21.9412	21.6177		0.505366	-1.39783	-0.730871
WP_019688074.1	18.2578	17.0435	18.9459	20.3286	20.5688	20.4122	+	0.0137013	-2.35416	-4.1995
WP_029514916.1	20.2483	20.1349	19.556	22.7979	22.5126	23.5573	+	0.00141199	-2.97617	-7.86553
WP_016818596.1	15.7329	16.2922	16.1899	17.7004	17.1217	17.4838	+	0.00480411	-1.36366	-5.65963
WP_019689028.1	18.5521	17.4569	18.6796	17.7895	17.6817	21.3855		0.601784	-0.722713	-0.565763
WP_019686556.1	18.1741	14.5336	13.7954	19.3423	18.8492	19.6558		0.0512237	-3.78142	-2.75286
WP_016818616.1	18.6531	18.043	19.4455	15.8857	14.3468	17.6323		0.0556549	2.75888	2.6726
WP_019688635.1	17.6137	16.7622	15.3739	13.9219	15.9482	14.7707		0.124497	1.70299	1.93916
WP_019685780.1	16.8507	17.8117	19.0019	22.2996	22.0622	22.6165	+	0.00230506	-4.43797	-6.90672
WP_017427284.1	23.9823	24.4803	23.9886	25.1601	24.5297	25.4279	+	0.0469535	-0.888885	-2.83819
WP_019686441.1	21.5387	21.7828	20.8348	22.1815	22.0248	21.8278		0.106961	-0.625928	-2.07222
WP_019688226.1	18.9459	19.8567	17.5427	20.3339	20.7688	21.1012		0.0510888	-1.95287	-2.75543
WP_016822259.1	24.638	23.6757	22.3233	23.8504	23.943	23.7063		0.691949	-0.287572	-0.426122
WP_019685970.1	20.817	20.0052	14.2904	22.5544	22.4308	22.2962		0.119637	-4.05628	-1.97388
WP_019688332.1	21.8226	21.7028	23.293	21.5475	22.4582	22.4736		0.858864	0.112981	0.189587
WP_016821249.1	20.6408	18.4396	17.658	22.6281	22.4792	22.455	+	0.0156938	-3.60802	-4.03306
WP_019686915.1	22.4391	20.1791	20.2973	19.9781	21.6643	21.4388		0.954277	-0.0552044	-0.0610112
WP_019687925.1	21.0958	20.8795	22.0102	20.9557	20.8338	20.2857		0.189389	0.636749	1.57941
WP_019688057.1	20.2085	19.3832	19.6261	20.2076	18.6662	19.5312		0.622669	0.270906	0.532369
WP_019688080.1	22.7529	22.743	23.0447	23.0945	22.6266	23.4247		0.467851	-0.20177	-0.801307
WP_013369415.1	21.6975	20.5972	23.0434	22.2324	21.5345	22.3255		0.754339	-0.251404	-0.335167
WP_013310775.1	26.5344	27.1969	27.3987	26.6589	27.0489	26.9949		0.646848	0.142498	0.494551
WP_019686903.1	21.0827	21.0986	20.1052	22.5735	22.2463	22.3202	+	0.0092047	-1.61786	-4.71513
WP_019687069.1	20.2381	20.5155	19.9506	18.0831	16.4729	17.2267	+	0.00380525	2.97378	6.03299
WP_019685757.1	18.2582	17.6423	17.5566	17.9482	17.4768	18.9675		0.560843	-0.311846	-0.633463
WP_019687535.1	23.3989	24.2016	25.8414	19.5833	18.8611	19.6091	+	0.00250523	5.1295	6.75447
WP_019686813.1	19.0602	13.9819	14.7379	19.4616	21.2516	22.6078	+	0.0469734	-5.18035	-2.83777
WP_019688627.1	22.5949	20.7076	22.8019	22.1629	22.4785	22.4082		0.664072	-0.315098	-0.468113
WP_016822356.1	21.7231	19.945	21.4667	21.6921	21.6627	21.5638		0.345308	-0.594641	-1.06895
WP_019687166.1	21.8307	21.9347	20.5488	20.4428	19.6381	20.8289		0.115986	1.13482	2.00098
WP_013373683.1	28.4609	28.5011	25.9873	14.3697	14.7085	14.5382	+	9.7e-05	13.111	15.6631
WP_019687947.1	20.5022	22.382	18.9291	18.9151	18.1997	20.1826		0.262171	1.50529	1.30413
WP_019688960.1	19.2964	19.3844	20.1745	21.4479	21.715	22.5569	+	0.00627737	-2.28819	-5.25463
WP_016818870.1	16.409	17.7661	14.4396	20.5507	18.502	20.4123	+	0.0365554	-3.61676	-3.09053
WP_013371387.1	14.8283	14.5528	14.2793	22.2969	23.3927	14.9473		0.100158	-5.65881	-2.13044
WP_019687665.1	19.2404	20.3196	15.4565	15.4322	19.3112	19.69		0.927472	0.194393	0.0968929
WP_016820528.1	15.1179	14.7539	16.6236	22.9311	22.2576	22.727	+	0.000296964	-7.14011	-11.782
WP_006212898.1	27.1439	27.4692	27.852	26.9602	27.0597	27.6343		0.408901	0.270283	0.92158
WP_019687079.1	13.5754	14.8465	14.5573	15.5411	17.0502	17.7117	+	0.0310617	-2.44125	-3.26065
WP_019687843.1	20.0818	21.2499	21.6106	21.2736	21.4526	21.9847		0.310746	-0.589495	-1.15952
WP_019688637.1	20.8636	14.1633	15.155	22.1159	15.645	21.4163		0.36344	-2.99846	-1.02467
WP_019687821.1	19.6571	17.0907	17.6106	18.6662	19.4059	19.6792		0.249296	-1.13093	-1.34678
WP_019685823.1	17.9913	18.8711	17.5151	18.3752	19.1521	19.3384		0.168972	-0.829349	-1.67637
WP_013368693.1	24.2414	24.6881	24.2044	25.9769	25.7817	26.2845	+	0.00155693	-1.6364	-7.66543
WP_016819462.1	22.5249	20.8929	22.7752	22.4322	22.2154	22.5277		0.612772	-0.327409	-0.548104
WP_019688584.1	20.6623	20.7786	21.5568	21.7356	21.3605	22.1249		0.106575	-0.741149	-2.07541
WP_019686032.1	17.5772	16.5453	14.6831	15.7252	14.2875	16.2077		0.447652	0.86173	0.841064
WP_016820526.1	22.8291	21.513	22.1552	19.4275	20.3301	20.7444	+	0.0212747	1.99842	3.67621
WP_013370080.1	24.8137	26.666	24.5755	26.1499	25.3221	25.7152		0.619701	-0.377368	-0.537071
WP_013369718.1	25.9077	25.3859	24.1079	25.2247	25.253	24.9394		0.992763	-0.00524839	-0.00964915
WP_019688986.1	14.8682	14.242	14.2919	18.8541	19.0899	19.5854	+	8.96e-05	-4.70911	-15.9808
WP_019687152.1	20.6164	20.6616	21.2026	18.0422	14.4745	15.5327	+	0.0110178	4.81044	4.4767
WP_016819339.1	25.3798	26.7427	26.5985	27.3309	26.0712	27.3308		0.32813	-0.670658	-1.11288
WP_019687837.1	18.9956	19.2516	18.6766	21.0813	19.6422	22.1628		0.0567239	-1.98752	-2.65435
WP_019686393.1	13.6185	15.8599	13.9122	16.702	15.1874	15.6663		0.17102	-1.38838	-1.66611
WP_019686030.1	23.0963	22.7518	20.7449	20.124	21.9412	20.0675		0.195318	1.48677	1.55328
WP_019688639.1	21.7999	20.8583	20.1302	21.5923	22.2158	21.7729		0.146513	-0.930867	-1.79839
WP_019687408.1	23.604	23.9152	25.2419	23.9151	23.5388	24.2194		0.53827	0.36261	0.67223
WP_019687045.1	28.5983	29.1095	28.1127	21.0519	22.2986	21.9888	+	0.000133402	6.82709	14.4481
WP_019688988.1	13.2411	14.4595	15.5974	17.341	15.3263	19.2162		0.0948138	-2.86181	-2.17935
WP_019688172.1	13.3896	14.3961	16.1997	18.8331	14.8214	17.6101		0.168181	-2.42636	-1.68037
WP_019686391.1	14.9084	14.7457	14.91	18.7843	18.0034	19.4504	+	0.000766451	-3.89128	-9.22788
WP_019686211.1	24.3496	23.9259	22.8683	15.3368	25.0151	23.2896		0.45318	2.50075	0.830045
WP_019687357.1	19.0173	20.291	20.6726	17.7022	15.5306	18.3941	+	0.0492007	2.78466	2.79221
WP_019687194.1	18.3699	18.498	14.3826	25.4524	25.7963	25.2158	+	0.00349669	-8.40465	-6.17341
WP_019688625.1	21.6563	19.8998	19.5797	20.1987	19.8406	20.1825		0.666424	0.304726	0.464533
WP_019687833.1	19.4477	21.8474	21.0771	19.6652	19.9116	19.5629		0.206231	1.07754	1.50723
WP_017427809.1	24.8424	24.8038	23.6746	23.9526	24.4163	24.0463		0.500754	0.301885	0.739311
WP_019686217.1	17.0336	14.7063	14.667	18.29	17.6876	18.613	+	0.0300934	-2.7279	-3.29431
WP_019687168.1	20.9327	22.5714	21.8298	20.1947	14.6548	19.9797		0.134872	3.5016	1.86974
WP_017427572.1	23.0941	21.9084	20.3995	21.6883	23.4114	21.6905		0.657646	-0.462736	-0.477931
WP_016818427.1	22.1957	22.0604	20.2585	21.4288	21.3465	22.1447		0.850832	-0.135153	-0.200554
WP_007432576.1	23.8626	25.8776	22.1288	27.3703	26.7618	28.7061	+	0.040643	-3.65639	-2.98238
WP_016819329.1	25.1769	24.8035	24.8437	24.2497	24.1336	24.6097	+	0.0303847	0.610358	3.28405
WP_016818391.1	24.6364	24.0419	24.2798	20.8923	15.4041	19.2057	+	0.0234837	5.81869	3.56485
WP_019687812.1	21.3553	19.4613	20.6978	17.0066	13.1006	16.1692	+	0.0179136	5.07934	3.87523
WP_029514983.1	18.3652	17.5815	15.3948	20.5577	19.9663	21.1543	+	0.0224205	-3.44563	-3.61681
WP_019688300.1	20.961	20.7951	20.4704	20.8968	20.6678	21.433		0.392907	-0.257027	-0.956675
WP_016819656.1	24.0608	25.4083	23.3316	21.5735	21.7898	22.9527	+	0.043871	2.16158	2.9056
WP_007432574.1	28.0563	27.6172	28.1851	28.6533	28.6059	28.3988	+	0.0336422	-0.599801	-3.17667
WP_017427918.1	21.6459	22.3629	22.9042	23.2408	22.3123	23.0468		0.289783	-0.562303	-1.21909
WP_019688714.1	23.2806	22.8147	24.1572	22.8573	22.6203	22.4821		0.134714	0.764243	1.87075
WP_007432660.1	21.1851	22.4041	20.4273	21.3521	20.3365	20.6446		0.436438	0.561078	0.86376
WP_019686201.1	20.9741	20.3143	20.8355	21.7234	22.5701	22.1507	+	0.0104019	-1.44009	-4.55199
WP_019686865.1	18.2198	18.1663	19.4187	18.2921	18.4446	19.7825		0.722765	-0.238153	-0.380722
WP_019688159.1	17.7115	17.3971	15.3494	17.0352	14.915	14.6941		0.293188	1.27123	1.20914
WP_019688855.1	20.8901	19.3052	19.7152	18.667	17.3757	18.1782	+	0.0352076	1.89646	3.12934
WP_019688306.1	17.6771	19.5832	14.7926	14.9748	18.4911	17.537		0.850723	0.350008	0.200702
WP_019688609.1	19.673	15.1563	20.2241	14.3854	15.2159	16.3284		0.148339	3.04123	1.78775
WP_017426264.1	21.3592	20.6653	19.6976	18.0106	15.8818	19.0729		0.0504549	2.91891	2.7676
WP_016821326.1	22.2334	23.3266	20.54	22.3193	22.4688	22.411		0.675166	-0.366351	-0.451289
WP_019688716.1	27.2662	27.2719	27.2703	28.2057	28.1406	27.7426	+	0.00628988	-0.760195	-5.25171
WP_019687816.1	22.1162	23.2662	22.4432	17.0465	20.1326	18.9892	+	0.0156981	3.88582	4.03272
WP_019687991.1	22.7433	21.8736	22.4334	19.5702	18.8089	19.9727	+	0.00242793	2.89954	6.81142
WP_019687349.1	20.828	20.9589	14.4045	22.5535	22.4108	22.6154		0.154281	-3.7961	-1.75407
WP_019686034.1	19.3247	17.9082	18.761	14.857	14.3482	16.2382	+	0.00732046	3.51686	5.03253
WP_019688336.1	24.3069	24.0666	15.2829	22.6773	20.3622	15.3718		0.658549	1.74834	0.476548
WP_019688053.1	22.5902	21.9898	22.109	21.4606	20.6983	20.7702	+	0.0146652	1.25332	4.11558
WP_019688710.1	20.8081	21.5542	22.9951	21.7564	21.3804	22.1495		0.973863	0.0236746	0.0348584
WP_013369872.1	21.4541	15.0805	14.8391	16.0741	19.2095	21.5444		0.53528	-1.81811	-0.67745
WP_019688752.1	23.6579	23.5518	23.9689	22.6154	23.9325	23.4662		0.392505	0.388159	0.957572
WP_019686205.1	22.339	21.1305	21.5103	17.0884	18.7658	17.6283	+	0.00327083	3.83245	6.28623
WP_016820619.1	22.7785	21.8587	22.692	23.6017	23.5666	23.6444	+	0.0168453	-1.16114	-3.94807
WP_019686696.1	24.4224	24.2949	25.019	25.4919	25.0697	25.3766	+	0.0457444	-0.733946	-2.864
WP_013372910.1	27.308	27.3864	29.1413	26.7688	27.1548	26.8007		0.164891	1.03717	1.69722
WP_007429985.1	27.3838	26.9085	25.2484	26.6089	26.9982	26.3179		0.859098	-0.128063	-0.189269
WP_019687368.1	19.2264	19.1482	22.5404	19.4116	18.8257	20.7651		0.638661	0.637524	0.50726
WP_017427031.1	17.3457	17.8965	18.7082	18.8753	18.5426	18.493		0.189181	-0.653507	-1.58034
WP_019687067.1	20.6802	20.8105	14.9848	20.3111	15.5242	14.4847		0.478599	2.05184	0.780698
WP_016818927.1	21.1346	20.4127	18.5336	19.5494	20.5043	21.2404		0.681938	-0.404414	-0.441094
WP_016820626.1	14.7641	14.5157	15.5584	19.9479	20.1006	14.8161		0.131187	-3.34214	-1.89371
WP_016819853.1	19.3317	19.3253	20.0379	21.6134	21.4425	21.966	+	0.00171526	-2.10903	-7.47162
WP_019686520.1	23.5773	22.1888	21.2158	22.1915	22.2984	22.7441		0.910983	-0.0840162	-0.119039
WP_049789375.1	22.0372	21.2863	22.2765	21.7699	21.6111	21.9027		0.75075	0.10548	0.340302
WP_016820092.1	23.1451	21.6097	22.1135	17.7696	19.749	15.4812	+	0.0244478	4.62283	3.5201
WP_013309958.1	24.7006	24.011	23.3242	23.8999	23.7704	23.3071		0.463993	0.352782	0.808795
WP_019688575.1	22.9504	22.8806	22.789	15.3969	20.699	20.3602		0.0772268	4.05464	2.36516
WP_019688762.1	14.763	15.4561	13.7632	18.064	18.9201	18.5974	+	0.00217403	-3.86644	-7.0155
WP_019688806.1	26.2365	26.2019	26.0917	26.949	26.6176	26.6549	+	0.00767499	-0.563822	-4.96569
WP_007428028.1	28.058	27.7637	27.7846	28.0322	28.7967	28.3467		0.0959722	-0.523092	-2.16849
WP_019687983.1	21.8904	22.095	20.2074	19.9126	19.7395	18.6272		0.0522258	1.97117	2.73403
WP_013373094.1	14.1918	19.9308	20.6537	19.2197	20.106	19.1197		0.586053	-1.22305	-0.591405
WP_019688012.1	19.3108	18.5118	19.7924	15.033	14.1514	15.694	+	0.00188154	4.24556	7.29054
WP_019688302.1	18.7212	13.9903	17.3256	17.4543	13.9258	18.7852		0.984118	-0.0427329	-0.0211777
WP_016818923.1	22.1283	12.7414	19.6338	20.3869	19.2678	14.2071		0.952722	0.213895	0.06309
WP_019687114.1	15.5197	15.7638	16.185	18.0039	15.625	18.5086		0.162417	-1.55637	-1.71013
WP_019688282.1	18.0384	14.5754	13.7596	19.5567	16.0068	20.3023		0.164928	-3.16413	-1.69703
WP_039269172.1	14.7993	17.698	15.8377	17.5821	15.0975	15.8575		0.95502	-0.0673507	-0.0600185
WP_080561160.1	22.5691	21.6048	22.118	13.764	14.6156	16.0218	+	0.000518938	7.29684	10.2079
WP_017428362.1	26.6559	25.8972	25.5962	22.7398	21.7156	22.8744	+	0.00171921	3.6065	7.46707
WP_019687233.1	25.361	25.9342	25.2967	24.4215	24.4185	24.8273	+	0.0161703	0.974879	3.997
WP_019688744.1	17.5102	16.743	14.804	19.0873	16.4743	19.4169		0.184059	-1.97376	-1.60364
WP_019688455.1	19.8143	19.6378	15.0233	20.6931	21.2968	19.9758		0.196827	-2.4968	-1.54675
WP_029515226.1	23.8796	24.1076	23.9435	25.4985	25.2405	25.6342	+	0.000380792	-1.48083	-11.0544
WP_019685893.1	21.3167	20.5826	20.0525	19.9216	19.7108	20.3634		0.190316	0.652021	1.57527
WP_019687974.1	19.0336	20.6447	14.3096	14.2218	15.0107	15.0765		0.1683	3.2263	1.67977
WP_049789222.1	19.0948	17.6237	19.555	19.4423	19.7438	20.3068		0.166358	-1.07316	-1.68967
WP_019688826.1	23.4874	22.9126	22.7299	21.6549	21.6199	21.8197	+	0.00470994	1.34518	5.69058
WP_019688475.1	23.8814	24.3565	23.6766	20.1733	20.7028	18.1443	+	0.00593632	4.29803	5.33723
WP_019687595.1	21.1501	21.9057	15.8443	22.3863	21.3604	17.9236		0.712825	-0.923405	-0.395258
WP_019687077.1	22.1641	20.1367	16.3488	22.7867	14.9734	20.6718		0.981166	0.072566	0.0251152
WP_016818681.1	22.7744	22.4687	23.6233	23.461	23.789	24.1329		0.101606	-0.838847	-2.11769
WP_016819434.1	14.5865	18.9616	14.1155	24.0079	23.242	23.407	+	0.00797434	-7.66444	-4.91211
WP_019687296.1	13.7221	21.6037	18.5119	14.0576	15.2386	15.455		0.264082	3.02885	1.29798
WP_019686698.1	17.7975	17.5035	15.8586	18.3065	13.9751	15.6909		0.489153	1.06239	0.760805
WP_019688459.1	24.049	23.857	23.421	21.9141	21.7086	21.5149	+	0.000703268	2.06312	9.43623
WP_019688772.1	20.7856	20.3263	20.079	21.7197	21.0753	21.9846	+	0.0245406	-1.19626	-3.51591
WP_019688477.1	21.428	19.4558	20.786	20.0918	19.7262	20.7436		0.601573	0.369422	0.566105
WP_019688822.1	24.3123	23.6732	24.6378	22.8045	22.5672	23.1079	+	0.012973	1.38125	4.26778
WP_019686504.1	22.3751	21.5906	21.2855	23.7549	22.1335	22.8581		0.110554	-1.16512	-2.0431
WP_016820178.1	24.0888	23.1868	23.4718	22.583	22.8519	21.7833	+	0.047757	1.17638	2.82147
WP_019689050.1	15.4016	15.314	15.1657	17.0939	15.8413	16.3577	+	0.0371399	-1.13719	-3.07422
WP_019686640.1	22.8701	22.6707	22.3859	22.4103	23.0427	20.4709		0.443743	0.667586	0.848923
WP_017428386.1	23.5801	23.4838	24.0454	22.7265	22.3679	23.1945	+	0.0334954	0.940124	3.18124
WP_019685939.1	20.0167	19.5613	21.1571	23.302	22.4952	23.4285	+	0.00709259	-2.83018	-5.0776
WP_019687057.1	25.7402	25.145	25.0906	24.1029	22.97	22.9989	+	0.00996785	1.96796	4.60837
WP_019686316.1	19.9728	20.2823	20.7192	15.8328	16.1055	14.6388	+	0.000657197	4.79905	9.60338
WP_019687406.1	17.5934	18.4219	19.0647	17.9477	18.882	19.0311		0.657515	-0.26026	-0.478131
WP_019688812.1	21.1011	21.0039	20.1155	22.3322	21.6023	21.941	+	0.0321647	-1.21836	-3.22379
WP_017427302.1	20.1569	20.7515	14.6242	19.7979	20.3646	20.7192		0.416447	-1.78302	-0.905423
WP_019686642.1	17.8919	19.6532	20.0364	20.6353	19.4014	22.0023		0.211551	-1.48583	-1.48567
WP_019688449.1	14.0407	15.5801	15.9778	17.1382	15.8023	19.7517		0.143425	-2.36454	-1.81671
WP_019688740.1	21.2998	21.0676	21.3903	22.1775	21.9153	22.5066	+	0.00847598	-0.947224	-4.82761
WP_019686275.1	20.5944	21.2128	20.786	18.6496	16.7201	18.4513	+	0.0102402	2.92405	4.57266
WP_019686314.1	23.0841	24.085	23.5349	21.5846	23.1115	22.8927		0.136084	1.03837	1.86201
WP_019686793.1	23.4932	22.9541	23.6684	20.9755	20.9818	22.2981	+	0.0162582	1.95348	3.9905
WP_013369621.1	22.2487	21.0635	20.3113	21.2298	20.5348	21.7		0.939686	0.0529626	0.0805271
WP_019688810.1	25.4927	25.8751	24.9204	24.2375	24.1798	24.3249	+	0.0135604	1.18199	4.21236
WP_019688513.1	25.9775	25.5087	25.2386	24.2684	23.8619	24.3792	+	0.00624948	1.40509	5.26118
WP_019686163.1	21.5675	21.9456	22.4154	23.6503	22.6228	21.9549		0.236363	-0.766504	-1.39187
WP_013309730.1	23.0285	24.3743	20.0482	23.924	22.6134	22.5945		0.699788	-0.560297	-0.414477
WP_019686277.1	23.7652	23.2934	23.3348	22.9376	23.0405	23.6154		0.361799	0.266678	1.0286
WP_019686312.1	21.6264	21.6672	21.6639	15.4395	14.1156	17.0945	+	0.00209938	6.10259	7.08116
WP_019686791.1	27.8872	27.5084	28.5829	24.0369	23.6117	23.7415	+	0.00024441	4.19614	12.3836
WP_019685929.1	18.5283	14.7536	23.315	15.5658	16.2163	15.2106		0.26869	3.20138	1.2833
WP_019688718.1	24.7222	24.0065	23.9626	24.7128	24.5249	25.0851		0.140224	-0.543831	-1.83615
WP_017428584.1	13.2111	16.8123	18.679	15.1063	15.2689	17.341		0.860819	0.328711	0.186923
WP_017427043.1	23.0292	22.2877	23.713	15.4695	20.0659	21.0546		0.0790592	4.14666	2.34368
WP_019688465.1	20.5335	18.2556	14.4889	18.6792	13.6894	19.4088		0.852173	0.500228	0.198721
WP_016822850.1	14.6996	22.4458	18.9779	14.2314	15.386	18.2216		0.337167	2.76141	1.08952
WP_019686801.1	24.8532	24.3263	22.9452	25.1291	25.0126	24.6235		0.20943	-0.880189	-1.4942
WP_080561171.1	21.8645	22.4429	21.9886	22.0769	21.7388	22.5767		0.919927	-0.0321299	-0.107019
WP_019688929.1	18.7031	17.1829	16.3039	14.58	13.3048	15.1994	+	0.027559	3.03524	3.38886
WP_016821531.1	20.6956	22.9406	14.4498	13.8941	21.1975	19.2138		0.725703	1.26019	0.376445
WP_019687658.1	23.3801	16.8154	15.4274	18.5766	15.6505	19.9586		0.870707	0.479095	0.173469
WP_019686171.1	21.449	22.2555	16.0958	18.9032	20.93	20.9913		0.875874	-0.341406	-0.166455
WP_016819208.1	19.0112	18.3071	14.5605	19.8781	20.3707	20.5632		0.0999046	-2.9777	-2.1327
WP_019686322.1	24.8988	24.4519	24.376	14.721	16.2615	14.1781	+	0.000122522	9.522	14.7636
WP_019686169.1	23.1649	22.0336	22.3881	20.3426	20.6915	21.5713	+	0.0284926	1.66041	3.35288
WP_019688748.1	19.0319	19.8469	19.7687	21.1444	21.0985	21.5512	+	0.00444978	-1.71553	-5.78019
WP_019688424.1	13.96	15.3571	17.3544	22.0755	19.7311	22.0165	+	0.0102702	-5.71716	-4.56879
WP_019688463.1	18.0998	18.1462	18.4095	15.0036	15.6412	15.3299	+	0.000154253	2.89366	13.9246
WP_014599632.1	24.8082	25.495	15.3573	23.4004	26.6428	14.1072		0.924366	0.503381	0.10106
WP_016821518.1	20.7529	16.5442	22.0661	19.6528	20.9706	19.8223		0.843749	-0.360814	-0.210248
WP_019686624.1	23.4978	22.403	17.7886	21.5205	22.0141	22.2208		0.715774	-0.688699	-0.390936
WP_016818371.1	23.9452	23.9821	25.0257	24.4814	24.0122	25.3516		0.603701	-0.297421	-0.562667
WP_019686263.1	26.9126	27.2359	27.1479	23.0987	20.9714	22.576	+	0.00165321	4.88347	7.54484
WP_019685935.1	24.4251	24.8778	24.9222	23.6486	22.9342	23.9099	+	0.0200029	1.24413	3.74678
WP_019688218.1	23.8543	23.4746	22.6385	23.2914	23.3018	23.3128		0.95734	0.0204436	0.0569185
WP_019687402.1	20.2416	19.7553	20.6462	16.4596	14.0285	14.4821	+	0.00270483	5.22434	6.61689
WP_016819720.1	13.7758	14.2414	15.2663	19.914	14.0329	19.5324		0.156362	-3.3986	-1.7426
WP_019688479.1	21.5784	20.6832	23.2338	21.8715	21.1481	21.2015		0.616116	0.424739	0.54277
WP_016821472.1	27.4139	27.6361	27.6177	27.0981	27.8765	27.0469		0.481212	0.215409	0.775743
WP_019686261.1	26.061	25.7975	25.651	17.5886	15.5	18.0734	+	0.00038847	8.78245	10.9978
WP_019686361.1	21.1097	20.9046	20.9927	22.4641	22.3754	22.0904	+	0.000508345	-1.30767	-10.2624
WP_019687892.1	21.4786	23.0506	23.2948	23.6394	23.7699	24.2181		0.100312	-1.26777	-2.12908
WP_019687059.1	13.6228	14.6459	16.9389	17.8357	16.2418	18.3547		0.108326	-2.40821	-2.06103
WP_019688939.1	19.7581	20.4581	19.7732	13.1354	20.1866	20.892		0.482112	1.92513	0.77404
WP_016819501.1	21.0313	19.2199	20.102	22.1464	24.0436	23.2273	+	0.016357	-3.02139	-3.98323
WP_013371810.1	22.9979	23.499	23.401	22.8967	24.3278	24.8639		0.295234	-0.730169	-1.20322
WP_016819792.1	24.1667	24.2311	23.6748	20.8457	19.3456	19.9216	+	0.00106706	3.98659	8.46547
WP_019688267.1	20.5204	19.3147	19.644	21.3954	21.6874	20.3757		0.0686802	-1.32648	-2.47361
WP_016822640.1	23.8198	24.1606	23.2061	22.3378	20.2834	21.379	+	0.0217329	2.39543	3.65201
WP_016820285.1	26.4567	26.413	26.6955	18.4547	19.0709	18.4903	+	3.56e-06	7.84981	35.9824
WP_016822141.1	14.1949	15.0293	16.0837	16.2929	16.4664	18.0621		0.0791754	-1.8379	-2.34234
WP_016818578.1	27.2358	27.7232	27.4212	28.4494	28.747	28.7072	+	0.0022978	-1.17448	-6.91255
WP_016818929.1	21.7229	19.5277	14.2148	22.84	21.1143	23.0984		0.170438	-3.86246	-1.66901
WP_019686914.1	18.0275	18.3014	17.4082	16.8207	15.4069	18.3441		0.300604	1.05514	1.18785
WP_016822417.1	19.9212	19.1502	17.9189	15.1698	13.4809	14.1518	+	0.00343263	4.72923	6.20448
WP_016822838.1	19.616	19.7828	16.9265	22.0478	21.7227	22.6408	+	0.0251612	-3.36202	-3.48832
WP_019688511.1	20.4489	21.1329	21.2089	22.1603	22.4991	23.2676	+	0.0136303	-1.71207	-4.20596
WP_017427994.1	23.851	23.856	21.2123	21.8048	22.8871	23.4675		0.813664	0.253285	0.251716
WP_019686980.1	19.5874	19.8888	21.2125	21.7796	21.3654	21.8429		0.0513658	-1.43309	-2.75016
WP_016819935.1	14.674	21.3792	18.5701	19.6594	14.3123	19.0015		0.841102	0.550026	0.213879
WP_016822844.1	26.9496	25.8324	25.5172	23.6346	24.581	23.5079	+	0.0164174	2.19187	3.97881
WP_019688925.1	21.2074	21.483	18.4151	14.1196	18.8643	14.5865		0.066298	4.51166	2.50659
WP_016819796.1	23.4424	23.8958	23.9476	15.4381	15.8004	15.3713	+	2.47e-06	8.22534	39.4237
WP_019685927.1	25.9308	25.4854	25.6379	25.2716	25.5608	25.2003		0.117261	0.340446	1.99142
WP_019686986.1	21.3652	23.4564	13.6976	18.816	23.2534	18.4899		0.848632	-0.680042	-0.203562
WP_019687342.1	22.1886	18.2183	15.6968	14.3941	20.2358	16.4821		0.549342	1.66388	0.653076
WP_016822662.1	17.5364	14.716	14.9088	16.9693	15.5271	18.6208		0.359533	-1.3187	-1.03404
WP_016324820.1	23.7224	23.835	24.5563	24.49	24.3134	25.2578		0.17154	-0.64919	-1.66353
WP_017426083.1	13.6583	18.4297	15.3945	19.2099	18.0748	14.6143		0.495037	-1.47214	-0.749857
WP_019686069.1	17.0316	14.3224	17.011	20.2542	19.6847	20.9443	+	0.0126529	-4.17275	-4.29928
WP_038978085.1	20.8688	20.7091	19.9002	20.5176	20.2133	21.8469		0.564457	-0.36659	-0.627356
WP_016819923.1	18.3653	15.5339	15.5732	19.5721	18.8315	20.5222	+	0.0407304	-3.15115	-2.98021
WP_019686402.1	23.6695	23.3276	24.2181	23.2664	23.3676	23.6815		0.35639	0.29987	1.04165
WP_013372909.1	19.1997	22.2693	14.6985	22.4932	23.9504	22.3327		0.136177	-4.20294	-1.86142
WP_019688550.1	20.5705	22.8307	19.5056	24.7006	24.8286	25.1759	+	0.0165352	-3.93277	-3.97026
WP_019687219.1	15.0643	22.2808	15.0144	14.0486	20.4581	22.6985		0.67202	-1.61524	-0.456044
WP_019685750.1	20.0281	20.132	21.3885	17.843	19.5335	19.0356		0.0617548	1.71223	2.57343
WP_016819423.1	21.8579	22.6355	23.6125	21.9407	13.7094	20.8681		0.216277	3.8626	1.46698
WP_019687360.1	19.1901	19.1279	20.6522	15.2988	14.6478	15.6044	+	0.00144718	4.47306	7.81468
WP_019688909.1	21.1095	23.732	21.715	18.7218	19.2213	19.6162	+	0.0228337	2.99904	3.59628
WP_016822522.1	12.7922	18.8334	16.7905	16.6695	14.2748	16.7244		0.904468	0.249138	0.12781
WP_019685907.1	19.8537	20.9973	20.6331	17.8705	19.6421	19.3945		0.0782968	1.52565	2.35255
WP_019686988.1	22.8616	23.1241	21.0566	21.7017	21.5516	19.2471		0.214191	1.51399	1.47518
WP_017426657.1	21.3164	20.519	19.9074	22.3943	22.0424	22.3023	+	0.0167779	-1.66539	-3.95284
WP_016822668.1	23.3728	22.9948	23.0024	22.4935	23.1197	22.9753		0.314605	0.260513	1.14896
WP_019688183.1	17.2271	15.5761	19.3695	21.1917	20.7034	22.0053	+	0.028187	-3.90923	-3.3645
WP_019685905.1	20.5339	20.1181	19.8816	18.8836	21.3492	21.947		0.596968	-0.548742	-0.573567
WP_019686075.1	21.5917	20.1214	15.0094	18.3389	18.7736	21.7969		0.764387	-0.728944	-0.320851
WP_019688937.1	23.3009	22.5593	21.7469	20.3799	14.7697	15.4921	+	0.035867	5.65516	3.11014
WP_019688002.1	24.7379	24.3858	24.1386	24.2243	23.7143	24.9256		0.751815	0.132739	0.338777
WP_019688020.1	21.0946	21.5143	21.787	22.8918	24.2324	25.2992	+	0.0210023	-2.67583	-3.69089
WP_080561200.1	18.2372	14.7286	14.7861	15.0651	16.8881	16.7649		0.816624	-0.322064	-0.247615
WP_017428222.1	19.6652	21.5823	20.4962	22.4488	21.7567	22.3611		0.0542873	-1.60762	-2.69656
WP_019685903.1	20.3995	21.488	14.1573	14.1402	19.4994	20.0562		0.804575	0.782987	0.264345
WP_019687466.1	15.1569	14.6615	20.6443	19.6639	19.0301	20.413		0.21514	-2.88149	-1.47144
WP_019687312.1	24.3949	23.3038	22.8956	18.8516	18.4987	20.2676	+	0.00351621	4.3255	6.16409
WP_016819724.1	27.1563	26.4514	25.8612	26.1021	26.4092	25.5998		0.364222	0.45259	1.0228
WP_019688010.1	21.0949	22.3717	24.5145	21.3038	22.6164	21.822		0.523234	0.746333	0.698694
WP_019688770.1	21.8936	21.6987	21.8831	22.827	22.1236	22.7387	+	0.0326795	-0.737991	-3.20708
WP_016820983.1	20.1942	19.6188	20.921	22.3295	21.7943	22.1816	+	0.0105038	-1.85714	-4.53916
WP_019688917.1	16.1741	14.0782	15.6138	18.9934	17.1752	14.9288		0.260636	-1.74378	-1.30911
WP_017426638.1	23.9453	22.8914	23.0718	21.2488	22.947	21.813		0.0946411	1.29992	2.18098
WP_019686622.1	22.4179	22.1915	20.1357	15.408	13.28	21.9603		0.158074	4.69898	1.73329
WP_019686761.1	15.1698	21.1234	15.274	22.4299	14.0892	21.5696		0.545974	-2.17382	-0.658874
WP_019687229.1	21.505	20.9827	18.6108	15.8103	15.3826	16.3781	+	0.00853979	4.50915	4.8173
WP_019688016.1	20.8771	19.6355	20.5128	19.549	18.5598	20.5143		0.300441	0.800785	1.18831
WP_019686406.1	17.956	14.488	19.121	14.5114	14.4571	21.2444		0.87312	0.450737	0.170193
WP_016820981.1	24.1259	24.2078	23.753	24.9525	24.5825	24.4408	+	0.0383327	-0.629722	-3.04185
WP_019688874.1	17.8627	19.212	15.9362	21.2114	19.9908	20.9365	+	0.0406085	-3.04255	-2.98324
WP_016820460.1	19.584	14.9554	16.6193	21.2222	22.6514	22.4723	+	0.0238146	-5.06242	-3.54925
WP_013373896.1	23.2278	21.7363	15.8091	14.7838	13.894	15.5091		0.0751652	5.52872	2.39003
WP_017427727.1	18.8262	19.6664	21.6205	20.8016	19.987	20.8291		0.596229	-0.501559	-0.574768
WP_017428631.1	21.046	14.9378	15.6294	14.831	17.6754	17.7788		0.847565	0.442684	0.205022
WP_013312768.1	17.4768	21.4211	19.861	22.8407	21.4832	21.6555		0.120598	-2.40686	-1.96689
WP_017426146.1	27.8755	28.0263	27.5289	27.3804	27.4892	27.419		0.0648416	0.380686	2.52743
WP_019688876.1	22.1809	23.8098	22.0573	23.0633	22.0834	22.1329		0.71299	0.256147	0.395017
WP_019686269.1	22.8345	22.0444	22.4187	22.2007	21.7103	22.6544		0.530087	0.244071	0.686566
WP_019688031.1	25.504	24.8536	23.3909	25.7311	25.8956	26.0134		0.108647	-1.29722	-2.05842
WP_019687227.1	23.5596	22.991	23.631	21.2157	21.8864	22.3707	+	0.015988	1.56957	4.01064
WP_016819605.1	24.7917	23.6588	24.8148	24.6349	24.1703	24.8719		0.767429	-0.137256	-0.316532
WP_007429515.1	25.5286	25.7094	26.6752	26.376	26.3724	26.5664		0.266015	-0.467168	-1.29179
WP_019686610.1	13.8347	14.7589	16.3119	18.0089	16.8823	17.5741	+	0.0336951	-2.52	-3.17503
WP_019686771.1	23.4657	23.1876	23.6017	22.4964	22.6557	23.1999		0.0609948	0.63433	2.58515
WP_016822584.1	17.0331	14.2707	14.824	22.8363	22.347	23.0556	+	0.00106153	-7.3704	-8.47698
WP_019687239.1	18.6777	19.0021	15.6467	14.89	17.3772	15.0533		0.208575	2.00201	1.49766
WP_005547957.1	26.8969	26.0775	25.9479	25.9126	26.0383	24.4024		0.229085	0.856337	1.41832
WP_016819125.1	26.9169	27.3592	27.8395	20.766	20.5931	20.2694	+	2.31e-05	6.82905	22.4959
WP_019688033.1	26.3844	26.4437	25.5576	25.7281	25.7956	25.75		0.265717	0.370645	1.29274
WP_016822996.1	21.405	20.8424	17.9584	22.4565	21.778	23.2978		0.101875	-2.44215	-2.11534
WP_019687088.1	20.6224	17.0806	20.1731	13.483	15.2574	15.9013	+	0.0292948	4.41144	3.32306
WP_013373915.1	23.2877	22.8612	22.9145	22.5466	22.892	23.147		0.508625	0.159283	0.72494
WP_019686344.1	24.6315	23.5503	22.0505	22.6627	23.3546	24.1855		0.991556	0.00977516	0.0112589
WP_007432172.1	13.0121	14.4177	15.8564	20.1001	20.4064	20.4525	+	0.00206729	-5.89097	-7.11027
WP_013371850.1	24.5501	24.8349	16.2776	24.0729	24.0312	24.0699		0.482423	-2.17045	-0.773452
WP_016822137.1	24.0892	21.5751	21.507	21.6575	21.4539	22.8334		0.689771	0.408855	0.42937
WP_017425822.1	14.4038	19.2935	16.0357	12.9249	21.1751	18.9107		0.720958	-1.09257	-0.383357
WP_019687335.1	23.3737	23.4054	24.5009	23.3894	23.1813	24.242		0.767633	0.155769	0.316243
WP_019687727.1	20.1928	20.5291	15.3584	20.7205	21.0023	21.9032		0.214837	-2.51524	-1.47263
WP_016820037.1	17.6314	17.0831	18.4036	14.3063	14.6737	15.8295	+	0.0097834	2.76953	4.63324
WP_019689003.1	20.4733	21.4348	21.3376	19.8846	20.1487	20.8894		0.145218	0.774309	1.80602
WP_019686346.1	21.6454	20.4883	21.3228	15.9255	13.986	17.3514	+	0.0064347	5.39791	5.21836
WP_019687928.1	25.6463	25.6095	23.8459	13.9351	15.3074	14.5857	+	0.000128123	10.4245	14.597
WP_019687185.1	14.5726	13.8047	14.9464	19.3852	16.2724	17.8047	+	0.0243935	-3.37952	-3.52257
WP_016324828.1	25.7385	25.918	26.2828	24.7761	24.9129	24.8207	+	0.00228466	1.14318	6.92315
WP_026065363.1	19.9493	19.3971	16.0586	19.4905	20.2639	20.1098		0.296177	-1.4864	-1.2005
WP_013373372.1	27.7024	27.5584	29.0037	28.5969	28.3079	28.2103		0.582008	-0.28354	-0.598071
WP_013368810.1	20.6734	19.3086	19.0685	19.3657	15.9534	20.3151		0.466208	1.13875	0.804489
WP_016819697.1	18.6719	18.3771	19.5366	20.5269	19.4947	20.9316		0.0575708	-1.45583	-2.64016
WP_019687096.1	20.9405	20.8925	21.4524	18.3932	18.1432	19.0617	+	0.00144089	2.56238	7.82366
WP_019687943.1	22.4513	22.1945	23.7847	22.8763	23.3757	22.5821		0.817046	-0.13453	-0.247029
WP_016822578.1	15.629	14.9124	14.6917	18.1125	18.3736	19.9394	+	0.00423482	-3.73078	-5.85922
[truncated: 996 more rows]

## Sheet: S3
Table S3: The GO enrichment results using ClueGO
Swarming
GOID	Ontology Source	GOTerm	GOLevels	Nr. Genes	% Associated Genes	Term PValue	Term PValue Corrected with Benjamini-Hochberg	Associated Genes Found	All Associated Genes	OverViewTerm
GO:0009056	BiologicalProcess	catabolic process	[2]	25	17.1233	0.00248385	0.0476072	[WP_016818447.1, WP_016819629.1, WP_016820203.1, WP_016820313.1, WP_016822497.1, WP_016822498.1, WP_017426919.1, WP_017428346.1, WP_019685891.1, WP_019685935.1, WP_019686246.1, WP_019686315.1, WP_019686316.1, WP_019686394.1, WP_019686993.1, WP_019687062.1, WP_019687388.1, WP_019687389.1, WP_019687816.1, WP_019687817.1, WP_019687941.1, WP_019688294.1, WP_019688577.1, WP_019688724.1, WP_029515268.1]	[WP_007432660.1, WP_013308264.1, WP_013309592.1, WP_013368806.1, WP_013370343.1, WP_013370492.1, WP_013371698.1, WP_013371891.1, WP_013372668.1, WP_013372746.1, WP_013373892.1, WP_013373915.1, WP_016818409.1, WP_016818447.1, WP_016818533.1, WP_016818536.1, WP_016818917.1, WP_016819237.1, WP_016819275.1, WP_016819278.1, WP_016819620.1, WP_016819622.1, WP_016819629.1, WP_016819724.1, WP_016819938.1…	TRUE
GO:0016798	MolecularFunction	hydrolase activity, acting on glycosyl bonds	[3]	6	50	0.000381481	0.0219352	[WP_017426919.1, WP_019686315.1, WP_019686956.1, WP_019687286.1, WP_019688937.1, WP_029515268.1]	[WP_016822424.1, WP_017426919.1, WP_019685868.1, WP_019686076.1, WP_019686315.1, WP_019686356.1, WP_019686956.1, WP_019687166.1, WP_019687286.1, WP_019688937.1, WP_025364150.1, WP_029515268.1]	TRUE
GO:0019323	BiologicalProcess	pentose catabolic process	[6, 7]	3	75	0.00314587	0.0452218	[WP_016820313.1, WP_016822497.1, WP_016822498.1]	[WP_016820313.1, WP_016820746.1, WP_016822497.1, WP_016822498.1]	TRUE
GO:0030288	CellularComponent	outer membrane-bounded periplasmic space	[3]	4	66.6667	0.00101461	0.0388933	[WP_019686394.1, WP_019687153.1, WP_019688199.1, WP_019688658.1]	[WP_016822953.1, WP_019686394.1, WP_019687153.1, WP_019687162.1, WP_019688199.1, WP_019688658.1]	TRUE
GO:0046395	BiologicalProcess	carboxylic acid catabolic process	[5, 6, 7]	4	80	0.000365195	0.0419974	[WP_017428346.1, WP_019686316.1, WP_019687062.1, WP_019688294.1]	[WP_016822312.1, WP_017428346.1, WP_019686316.1, WP_019687062.1, WP_019688294.1]	TRUE
Swimming
GOID	Ontology Source	GOTerm	GOLevels	Nr. Genes	% Associated Genes	Term PValue	Term PValue Corrected with Benjamini-Hochberg	Associated Genes Found	All Associated Genes	OverViewTerm
GO:0000166	MolecularFunction	nucleotide binding	[3, 4]	19	32.7586	0.000323946	0.00208251	[WP_013370492.1, WP_013370509.1, WP_013371698.1, WP_016818917.1, WP_016819938.1, WP_016820315.1, WP_016820503.1, WP_016821540.1, WP_016821621.1, WP_016822436.1, WP_016822438.1, WP_017427086.1, WP_017428155.1, WP_019687864.1, WP_019687949.1, WP_019688406.1, WP_019688720.1, WP_019689042.1, WP_038978209.1]	[WP_007432660.1, WP_013368806.1, WP_013370492.1, WP_013370509.1, WP_013370750.1, WP_013371541.1, WP_013371698.1, WP_013372668.1, WP_013372695.1, WP_013373258.1, WP_013373892.1, WP_016818409.1, WP_016818917.1, WP_016819272.1, WP_016819275.1, WP_016819278.1, WP_016819724.1, WP_016819938.1, WP_016820315.1, WP_016820503.1, WP_016820708.1, WP_016821540.1, WP_016821621.1, WP_016822187.1, WP_016822436.1…	FALSE
GO:0000287	MolecularFunction	magnesium ion binding	[5]	11	33.3333	0.00425099	0.0143471	[WP_013368693.1, WP_016820175.1, WP_016820503.1, WP_016820974.1, WP_016821259.1, WP_016822182.1, WP_016822436.1, WP_016822438.1, WP_019687949.1, WP_019688406.1, WP_038978209.1]	[WP_007432660.1, WP_013368693.1, WP_013368725.1, WP_013372637.1, WP_013372746.1, WP_013373915.1, WP_016819060.1, WP_016819724.1, WP_016820175.1, WP_016820503.1, WP_016820587.1, WP_016820944.1, WP_016820974.1, WP_016821259.1, WP_016822182.1, WP_016822284.1, WP_016822436.1, WP_016822438.1, WP_017425700.1, WP_017427046.1, WP_019685734.1, WP_019686172.1, WP_019686189.1, WP_019687000.1, WP_019687949.1…	TRUE
GO:0003918	MolecularFunction	DNA topoisomerase type II (ATP-hydrolyzing) activity	[5, 6, 7, 8, 9, 10]	4	66.6667	0.00483959	0.0159352	[WP_016820315.1, WP_016822436.1, WP_016822438.1, WP_017427593.1]	[WP_013368806.1, WP_016820315.1, WP_016822436.1, WP_016822438.1, WP_017427592.1, WP_017427593.1]	TRUE
GO:0004386	MolecularFunction	helicase activity	[7]	5	50	0.00783908	0.0240517	[WP_013370492.1, WP_016818917.1, WP_016819142.1, WP_019688333.1, WP_019689042.1]	[WP_013370492.1, WP_013373892.1, WP_016818917.1, WP_016819142.1, WP_019687044.1, WP_019687941.1, WP_019687947.1, WP_019688333.1, WP_019688728.1, WP_019689042.1]	TRUE
GO:0005524	MolecularFunction	ATP binding	[5, 6, 7, 8]	11	40.7407	0.000632729	0.00341674	[WP_013370492.1, WP_016818917.1, WP_016820503.1, WP_016821540.1, WP_016822436.1, WP_016822438.1, WP_017427086.1, WP_019687949.1, WP_019688720.1, WP_019689042.1, WP_038978209.1]	[WP_007432660.1, WP_013370492.1, WP_013370750.1, WP_013371541.1, WP_013372668.1, WP_013372695.1, WP_013373258.1, WP_013373892.1, WP_016818409.1, WP_016818917.1, WP_016819724.1, WP_016820503.1, WP_016821540.1, WP_016822436.1, WP_016822438.1, WP_017426166.1, WP_017427086.1, WP_019686448.1, WP_019686879.1, WP_019686984.1, WP_019687009.1, WP_019687554.1, WP_019687949.1, WP_019688720.1, WP_019689042.1…	FALSE
GO:0005525	MolecularFunction	GTP binding	[5, 6, 7, 8]	5	45.4545	0.012722	0.0350505	[WP_013371698.1, WP_016820503.1, WP_016821621.1, WP_017428155.1, WP_019688406.1]	[WP_013371541.1, WP_013371698.1, WP_016819275.1, WP_016819278.1, WP_016820503.1, WP_016821621.1, WP_016822869.1, WP_017428155.1, WP_019688024.1, WP_019688406.1, WP_019689096.1]	FALSE
GO:0005737	CellularComponent	cytoplasm	[3]	121	21.6846	3.39018e-10	4.57674e-08	[WP_007428290.1, WP_007432172.1, WP_013308125.1, WP_013308148.1, WP_013312155.1, WP_013312160.1, WP_013368662.1, WP_013368693.1, WP_013370492.1, WP_013370509.1, WP_013370719.1, WP_013371630.1, WP_013371641.1, WP_013371698.1, WP_013371763.1, WP_013372130.1, WP_013372633.1, WP_013372691.1, WP_013372995.1, WP_013373251.1, WP_016818563.1, WP_016818572.1, WP_016818578.1, WP_016818629.1, WP_016818651.1…	[WP_005544556.1, WP_006212898.1, WP_007428162.1, WP_007428290.1, WP_007429271.1, WP_007429515.1, WP_007429517.1, WP_007429985.1, WP_007430074.1, WP_007430946.1, WP_007431230.1, WP_007431597.1, WP_007432172.1, WP_007432560.1, WP_007432570.1, WP_007432573.1, WP_007432577.1, WP_007432586.1, WP_007432587.1, WP_007432660.1, WP_007433230.1, WP_013308125.1, WP_013308148.1, WP_013308160.1, WP_013308264.1…	TRUE
GO:0006139	BiologicalProcess	nucleobase-containing compound metabolic process	[3, 4]	61	23.0189	2.37785e-05	0.00032101	[WP_007432596.1, WP_013368693.1, WP_013370492.1, WP_013370509.1, WP_013371698.1, WP_013372633.1, WP_016818572.1, WP_016818580.1, WP_016818743.1, WP_016818894.1, WP_016818917.1, WP_016818922.1, WP_016819142.1, WP_016819144.1, WP_016819264.1, WP_016819938.1, WP_016820315.1, WP_016820707.1, WP_016820746.1, WP_016820983.1, WP_016821052.1, WP_016821259.1, WP_016821621.1, WP_016822173.1, WP_016822436.1…	[WP_007430074.1, WP_007432587.1, WP_007432596.1, WP_007432660.1, WP_013308160.1, WP_013309592.1, WP_013309856.1, WP_013310545.1, WP_013312768.1, WP_013368693.1, WP_013368725.1, WP_013368806.1, WP_013368808.1, WP_013368919.1, WP_013369467.1, WP_013370343.1, WP_013370492.1, WP_013370509.1, WP_013370558.1, WP_013370647.1, WP_013370723.1, WP_013371005.1, WP_013371546.1, WP_013371674.1, WP_013371698.1…	FALSE
GO:0006220	BiologicalProcess	pyrimidine nucleotide metabolic process	[5, 6, 7, 8]	5	62.5	0.00222624	0.00858692	[WP_013370509.1, WP_016818572.1, WP_016820315.1, WP_016820707.1, WP_019688020.1]	[WP_013368806.1, WP_013368919.1, WP_013370509.1, WP_016818572.1, WP_016820315.1, WP_016820707.1, WP_019685970.1, WP_019688020.1]	TRUE
GO:0006364	BiologicalProcess	rRNA processing	[7, 8, 9]	7	35	0.0165191	0.0446016	[WP_016818922.1, WP_017426659.1, WP_017428135.1, WP_017428156.1, WP_019686193.1, WP_019688061.1, WP_019688719.1]	[WP_013312768.1, WP_013370723.1, WP_013371714.1, WP_016818431.1, WP_016818533.1, WP_016818922.1, WP_016818927.1, WP_016821530.1, WP_017426659.1, WP_017428135.1, WP_017428156.1, WP_019685796.1, WP_019686193.1, WP_019686917.1, WP_019686972.1, WP_019687902.1, WP_019688061.1, WP_019688065.1, WP_019688719.1, WP_019689094.1]	FALSE
GO:0006399	BiologicalProcess	tRNA metabolic process	[6, 7, 8]	12	36.3636	0.00119794	0.00539071	[WP_013372633.1, WP_016818894.1, WP_016820983.1, WP_016822173.1, WP_017426659.1, WP_019685747.1, WP_019686361.1, WP_019687016.1, WP_019687159.1, WP_019688064.1, WP_019688331.1, WP_019688720.1]	[WP_013368725.1, WP_013372628.1, WP_013372633.1, WP_016818533.1, WP_016818894.1, WP_016819091.1, WP_016820983.1, WP_016822173.1, WP_017426659.1, WP_017427224.1, WP_017427418.1, WP_017428154.1, WP_019685747.1, WP_019686139.1, WP_019686361.1, WP_019686443.1, WP_019686444.1, WP_019686696.1, WP_019686980.1, WP_019687016.1, WP_019687159.1, WP_019687425.1, WP_019687961.1, WP_019687988.1, WP_019688064.1…	FALSE
GO:0006400	BiologicalProcess	tRNA modification	[6, 7, 8, 9, 10]	7	50	0.00156843	0.00641631	[WP_016820983.1, WP_017426659.1, WP_019685747.1, WP_019686361.1, WP_019687016.1, WP_019688064.1, WP_019688331.1]	[WP_016819091.1, WP_016820983.1, WP_017426659.1, WP_017427224.1, WP_019685747.1, WP_019686139.1, WP_019686361.1, WP_019686443.1, WP_019686444.1, WP_019686980.1, WP_019687016.1, WP_019688064.1, WP_019688331.1, WP_019689096.1]	FALSE
GO:0006412	BiologicalProcess	translation	[5, 6, 7]	22	28.5714	0.000701273	0.00350636	[WP_007432571.1, WP_007432576.1, WP_007432579.1, WP_013311590.1, WP_013312149.1, WP_013312155.1, WP_013312160.1, WP_013370719.1, WP_013373250.1, WP_013373251.1, WP_013373263.1, WP_013373266.1, WP_016818578.1, WP_016818651.1, WP_016818894.1, WP_016819938.1, WP_016821562.1, WP_016821621.1, WP_016822173.1, WP_017428156.1, WP_019687159.1, WP_019688720.1]	[WP_003333770.1, WP_005544556.1, WP_005547957.1, WP_006212898.1, WP_007429517.1, WP_007429998.1, WP_007430074.1, WP_007432559.1, WP_007432560.1, WP_007432568.1, WP_007432570.1, WP_007432571.1, WP_007432573.1, WP_007432574.1, WP_007432576.1, WP_007432577.1, WP_007432578.1, WP_007432579.1, WP_007432586.1, WP_007432587.1, WP_007432595.1, WP_007433230.1, WP_007433250.1, WP_013309916.1, WP_013311590.1…	FALSE
GO:0006566	BiologicalProcess	threonine metabolic process	[6, 7, 8, 9, 10]	3	75	0.0103592	0.0297553	[WP_016822312.1, WP_019688405.1, WP_029514838.1]	[WP_013371788.1, WP_016822312.1, WP_019688405.1, WP_029514838.1]	TRUE
GO:0006725	BiologicalProcess	cellular aromatic compound metabolic process	[3]	64	21.6216	0.00011731	0.00113121	[WP_007432596.1, WP_013368693.1, WP_013370492.1, WP_013370509.1, WP_013371698.1, WP_013372633.1, WP_016818572.1, WP_016818580.1, WP_016818743.1, WP_016818894.1, WP_016818917.1, WP_016818922.1, WP_016819142.1, WP_016819144.1, WP_016819264.1, WP_016819938.1, WP_016820315.1, WP_016820503.1, WP_016820707.1, WP_016820746.1, WP_016820983.1, WP_016821052.1, WP_016821259.1, WP_016821621.1, WP_016822173.1…	[WP_007430074.1, WP_007432587.1, WP_007432596.1, WP_007432660.1, WP_013308160.1, WP_013309592.1, WP_013309856.1, WP_013310545.1, WP_013312768.1, WP_013368693.1, WP_013368725.1, WP_013368806.1, WP_013368808.1, WP_013368919.1, WP_013369467.1, WP_013370343.1, WP_013370492.1, WP_013370509.1, WP_013370558.1, WP_013370647.1, WP_013370723.1, WP_013371005.1, WP_013371546.1, WP_013371674.1, WP_013371698.1…	FALSE
GO:0006996	BiologicalProcess	organelle organization	[3]	8	61.5385	0.000104701	0.00117789	[WP_013370719.1, WP_013371698.1, WP_016818917.1, WP_016818922.1, WP_017427593.1, WP_017428155.1, WP_019688406.1, WP_019689042.1]	[WP_007429517.1, WP_007432586.1, WP_013370647.1, WP_013370719.1, WP_013371698.1, WP_016818917.1, WP_016818922.1, WP_016821530.1, WP_017427592.1, WP_017427593.1, WP_017428155.1, WP_019688406.1, WP_019689042.1]	FALSE
GO:0008757	MolecularFunction	S-adenosylmethionine-dependent methyltransferase activity	[5]	6	37.5	0.0183653	0.0486139	[WP_016818922.1, WP_017426659.1, WP_017428135.1, WP_019686193.1, WP_019688061.1, WP_019688066.1]	[WP_013312768.1, WP_016818922.1, WP_016818927.1, WP_016819091.1, WP_017426659.1, WP_017428135.1, WP_019686193.1, WP_019686972.1, WP_019686980.1, WP_019687902.1, WP_019688061.1, WP_019688065.1, WP_019688066.1, WP_019688415.1, WP_019688825.1, WP_019689094.1]	FALSE
GO:0009084	BiologicalProcess	glutamine family amino acid biosynthetic process	[6, 7, 8, 9, 10]	4	57.1429	0.0100332	0.0300995	[WP_016820503.1, WP_017427722.1, WP_019686403.1, WP_019688772.1]	[WP_016820503.1, WP_016822162.1, WP_017427722.1, WP_019686403.1, WP_019688217.1, WP_019688772.1, WP_019688775.1]	TRUE
GO:0009117	BiologicalProcess	nucleotide metabolic process	[5, 6, 7]	31	21.5278	0.0119452	0.0335958	[WP_013368693.1, WP_013370492.1, WP_013370509.1, WP_013371698.1, WP_016818572.1, WP_016818743.1, WP_016818917.1, WP_016819264.1, WP_016819938.1, WP_016820315.1, WP_016820707.1, WP_016820746.1, WP_016821052.1, WP_016821259.1, WP_016821621.1, WP_016822436.1, WP_016822438.1, WP_016822889.1, WP_017427086.1, WP_017427593.1, WP_017427765.1, WP_017428155.1, WP_019687006.1, WP_019687023.1, WP_019687911.1…	[WP_007432660.1, WP_013309592.1, WP_013368693.1, WP_013368806.1, WP_013368919.1, WP_013369467.1, WP_013370343.1, WP_013370492.1, WP_013370509.1, WP_013370558.1, WP_013371674.1, WP_013371698.1, WP_013371891.1, WP_013372668.1, WP_013373258.1, WP_013373892.1, WP_013373915.1, WP_016818409.1, WP_016818447.1, WP_016818536.1, WP_016818572.1, WP_016818743.1, WP_016818905.1, WP_016818917.1, WP_016819128.1…	FALSE
GO:0009225	BiologicalProcess	nucleotide-sugar metabolic process	[4, 5]	4	57.1429	0.0100332	0.0300995	[WP_016818743.1, WP_016821259.1, WP_017427765.1, WP_019688733.1]	[WP_016818743.1, WP_016821259.1, WP_017425700.1, WP_017427765.1, WP_019685734.1, WP_019688733.1, WP_019688747.1]	TRUE
GO:0009451	BiologicalProcess	RNA modification	[5, 6, 7]	11	39.2857	0.000912894	0.00440145	[WP_016818922.1, WP_016820983.1, WP_017426659.1, WP_017428135.1, WP_019685747.1, WP_019686193.1, WP_019686361.1, WP_019687016.1, WP_019688061.1, WP_019688064.1, WP_019688331.1]	[WP_013312768.1, WP_013371714.1, WP_016818922.1, WP_016818927.1, WP_016819091.1, WP_016820983.1, WP_016821530.1, WP_017426659.1, WP_017427224.1, WP_017428135.1, WP_019685747.1, WP_019685796.1, WP_019686139.1, WP_019686193.1, WP_019686361.1, WP_019686443.1, WP_019686444.1, WP_019686917.1, WP_019686972.1, WP_019686980.1, WP_019687016.1, WP_019687902.1, WP_019688061.1, WP_019688064.1, WP_019688065.1…	FALSE
GO:0010467	BiologicalProcess	gene expression	[4]	37	29.8387	2.68348e-06	7.24541e-05	[WP_007432571.1, WP_007432576.1, WP_007432579.1, WP_007432596.1, WP_013311590.1, WP_013312149.1, WP_013312155.1, WP_013312160.1, WP_013370719.1, WP_013373250.1, WP_013373251.1, WP_013373263.1, WP_013373266.1, WP_016818578.1, WP_016818651.1, WP_016818894.1, WP_016818922.1, WP_016819938.1, WP_016820983.1, WP_016821562.1, WP_016821621.1, WP_016822173.1, WP_016822436.1, WP_017426659.1, WP_017428135.1…	[WP_003333770.1, WP_005544556.1, WP_005547957.1, WP_006212898.1, WP_007429517.1, WP_007429998.1, WP_007430074.1, WP_007432559.1, WP_007432560.1, WP_007432568.1, WP_007432570.1, WP_007432571.1, WP_007432573.1, WP_007432574.1, WP_007432576.1, WP_007432577.1, WP_007432578.1, WP_007432579.1, WP_007432586.1, WP_007432587.1, WP_007432595.1, WP_007432596.1, WP_007433230.1, WP_007433250.1, WP_013308160.1…	TRUE
GO:0016070	BiologicalProcess	RNA metabolic process	[4, 5, 6]	24	30.7692	0.000157298	0.00141569	[WP_007432596.1, WP_013370492.1, WP_013372633.1, WP_016818894.1, WP_016818922.1, WP_016820983.1, WP_016822173.1, WP_016822436.1, WP_017426659.1, WP_017428135.1, WP_017428156.1, WP_019685747.1, WP_019686193.1, WP_019686361.1, WP_019687016.1, WP_019687159.1, WP_019687348.1, WP_019688061.1, WP_019688064.1, WP_019688331.1, WP_019688719.1, WP_019688720.1, WP_019689042.1, WP_080561206.1]	[WP_007430074.1, WP_007432587.1, WP_007432596.1, WP_013308160.1, WP_013309856.1, WP_013310545.1, WP_013312768.1, WP_013368725.1, WP_013368808.1, WP_013370492.1, WP_013370723.1, WP_013371005.1, WP_013371546.1, WP_013371714.1, WP_013372132.1, WP_013372628.1, WP_013372633.1, WP_013373254.1, WP_016818431.1, WP_016818533.1, WP_016818894.1, WP_016818922.1, WP_016818927.1, WP_016819091.1, WP_016820980.1…	FALSE
GO:0016741	MolecularFunction	transferase activity, transferring one-carbon groups	[3]	9	40.9091	0.00194785	0.00773411	[WP_016818922.1, WP_016820707.1, WP_016822182.1, WP_017426659.1, WP_017427546.1, WP_017428135.1, WP_019686193.1, WP_019688061.1, WP_019688066.1]	[WP_013312768.1, WP_016818922.1, WP_016818927.1, WP_016819091.1, WP_016819966.1, WP_016820707.1, WP_016822182.1, WP_017426659.1, WP_017427546.1, WP_017428135.1, WP_019686193.1, WP_019686972.1, WP_019686980.1, WP_019687815.1, WP_019687902.1, WP_019688061.1, WP_019688065.1, WP_019688066.1, WP_019688294.1, WP_019688415.1, WP_019688825.1, WP_019689094.1]	FALSE
GO:0019003	MolecularFunction	GDP binding	[4, 5, 6, 7, 8]	5	83.3333	0.000305376	0.00206129	[WP_016819938.1, WP_016820503.1, WP_017428155.1, WP_019687949.1, WP_019688406.1]	[WP_016819724.1, WP_016819938.1, WP_016820503.1, WP_017428155.1, WP_019687949.1, WP_019688406.1]	FALSE
GO:0019538	BiologicalProcess	protein metabolic process	[3, 4]	31	23.8462	0.00227298	0.00852366	[WP_007432571.1, WP_007432576.1, WP_007432579.1, WP_013311590.1, WP_013312149.1, WP_013312155.1, WP_013312160.1, WP_013370719.1, WP_013373250.1, WP_013373251.1, WP_013373263.1, WP_013373266.1, WP_016818578.1, WP_016818651.1, WP_016818894.1, WP_016819938.1, WP_016819978.1, WP_016821260.1, WP_016821562.1, WP_016821621.1, WP_016822173.1, WP_017427765.1, WP_017427940.1, WP_017428155.1, WP_017428156.1…	[WP_003333770.1, WP_005544556.1, WP_005547957.1, WP_006212898.1, WP_007428162.1, WP_007429271.1, WP_007429517.1, WP_007429998.1, WP_007430074.1, WP_007432559.1, WP_007432560.1, WP_007432568.1, WP_007432570.1, WP_007432571.1, WP_007432573.1, WP_007432574.1, WP_007432576.1, WP_007432577.1, WP_007432578.1, WP_007432579.1, WP_007432586.1, WP_007432587.1, WP_007432595.1, WP_007433230.1, WP_007433250.1…	FALSE
GO:0031167	BiologicalProcess	rRNA methylation	[5, 6, 7, 8, 9, 10, 11]	5	45.4545	0.012722	0.0350505	[WP_016818922.1, WP_017426659.1, WP_017428135.1, WP_019686193.1, WP_019688061.1]	[WP_013312768.1, WP_016818922.1, WP_016818927.1, WP_017426659.1, WP_017428135.1, WP_019686193.1, WP_019686972.1, WP_019687902.1, WP_019688061.1, WP_019688065.1, WP_019689094.1]	FALSE
GO:0032550	MolecularFunction	purine ribonucleoside binding	[5]	16	43.2432	1.41704e-05	0.000239126	[WP_013370492.1, WP_013371698.1, WP_016818917.1, WP_016819938.1, WP_016820503.1, WP_016821540.1, WP_016821621.1, WP_016822436.1, WP_016822438.1, WP_017427086.1, WP_017428155.1, WP_019687949.1, WP_019688406.1, WP_019688720.1, WP_019689042.1, WP_038978209.1]	[WP_007432660.1, WP_013370492.1, WP_013370750.1, WP_013371541.1, WP_013371698.1, WP_013372668.1, WP_013372695.1, WP_013373258.1, WP_013373892.1, WP_016818409.1, WP_016818917.1, WP_016819275.1, WP_016819278.1, WP_016819724.1, WP_016819938.1, WP_016820503.1, WP_016821540.1, WP_016821621.1, WP_016822436.1, WP_016822438.1, WP_016822869.1, WP_017426166.1, WP_017427086.1, WP_017428155.1, WP_019686448.1…	TRUE
GO:0032555	MolecularFunction	purine ribonucleotide binding	[4, 5, 6]	16	42.1053	2.13988e-05	0.000320982	[WP_013370492.1, WP_013371698.1, WP_016818917.1, WP_016819938.1, WP_016820503.1, WP_016821540.1, WP_016821621.1, WP_016822436.1, WP_016822438.1, WP_017427086.1, WP_017428155.1, WP_019687949.1, WP_019688406.1, WP_019688720.1, WP_019689042.1, WP_038978209.1]	[WP_007432660.1, WP_013370492.1, WP_013370750.1, WP_013371541.1, WP_013371698.1, WP_013372668.1, WP_013372695.1, WP_013373258.1, WP_013373892.1, WP_016818409.1, WP_016818917.1, WP_016819275.1, WP_016819278.1, WP_016819724.1, WP_016819938.1, WP_016820503.1, WP_016821540.1, WP_016821621.1, WP_016822436.1, WP_016822438.1, WP_016822869.1, WP_017426166.1, WP_017427086.1, WP_017428155.1, WP_019686448.1…	FALSE
GO:0032561	MolecularFunction	guanyl ribonucleotide binding	[5, 6, 7]	7	46.6667	0.00258777	0.00944188	[WP_013371698.1, WP_016819938.1, WP_016820503.1, WP_016821621.1, WP_017428155.1, WP_019687949.1, WP_019688406.1]	[WP_013371541.1, WP_013371698.1, WP_016819275.1, WP_016819278.1, WP_016819724.1, WP_016819938.1, WP_016820503.1, WP_016821621.1, WP_016822869.1, WP_017428155.1, WP_019687003.1, WP_019687949.1, WP_019688024.1, WP_019688406.1, WP_019689096.1]	FALSE
GO:0034470	BiologicalProcess	ncRNA processing	[6, 7, 8]	13	38.2353	0.000421998	0.00247695	[WP_016818922.1, WP_016820983.1, WP_017426659.1, WP_017428135.1, WP_017428156.1, WP_019685747.1, WP_019686193.1, WP_019686361.1, WP_019687016.1, WP_019688061.1, WP_019688064.1, WP_019688331.1, WP_019688719.1]	[WP_013312768.1, WP_013370723.1, WP_013371714.1, WP_016818431.1, WP_016818533.1, WP_016818922.1, WP_016818927.1, WP_016819091.1, WP_016820983.1, WP_016821530.1, WP_017426659.1, WP_017427224.1, WP_017428135.1, WP_017428156.1, WP_019685747.1, WP_019685796.1, WP_019686139.1, WP_019686193.1, WP_019686361.1, WP_019686443.1, WP_019686444.1, WP_019686917.1, WP_019686972.1, WP_019686980.1, WP_019687016.1…	FALSE
GO:0034622	BiologicalProcess	cellular macromolecular complex assembly	[5]	7	41.1765	0.00606092	0.0194815	[WP_013370719.1, WP_013371698.1, WP_013372381.1, WP_016818922.1, WP_017428155.1, WP_019688406.1, WP_019689042.1]	[WP_007429517.1, WP_007432586.1, WP_013370647.1, WP_013370719.1, WP_013371546.1, WP_013371698.1, WP_013372381.1, WP_016818922.1, WP_016820336.1, WP_016821530.1, WP_016821792.1, WP_017428155.1, WP_019688024.1, WP_019688192.1, WP_019688406.1, WP_019688632.1, WP_019689042.1]	FALSE
GO:0034641	BiologicalProcess	cellular nitrogen compound metabolic process	[3]	64	21.3333	0.000186147	0.00157062	[WP_007432596.1, WP_013368693.1, WP_013370492.1, WP_013370509.1, WP_013371698.1, WP_013372633.1, WP_016818572.1, WP_016818580.1, WP_016818743.1, WP_016818894.1, WP_016818917.1, WP_016818922.1, WP_016819142.1, WP_016819144.1, WP_016819264.1, WP_016819938.1, WP_016820315.1, WP_016820707.1, WP_016820746.1, WP_016820983.1, WP_016821052.1, WP_016821259.1, WP_016821621.1, WP_016822173.1, WP_016822182.1…	[WP_007430074.1, WP_007432587.1, WP_007432596.1, WP_007432660.1, WP_013308160.1, WP_013309592.1, WP_013309856.1, WP_013310545.1, WP_013312768.1, WP_013368693.1, WP_013368725.1, WP_013368806.1, WP_013368808.1, WP_013368919.1, WP_013369467.1, WP_013370343.1, WP_013370492.1, WP_013370509.1, WP_013370558.1, WP_013370647.1, WP_013370723.1, WP_013371005.1, WP_013371546.1, WP_013371674.1, WP_013371698.1…	FALSE
GO:0034645	BiologicalProcess	cellular macromolecule biosynthetic process	[4, 5]	38	28.1481	1.28148e-05	0.000247143	[WP_007432571.1, WP_007432576.1, WP_007432579.1, WP_007432596.1, WP_013311590.1, WP_013312149.1, WP_013312155.1, WP_013312160.1, WP_013370719.1, WP_013373250.1, WP_013373251.1, WP_013373263.1, WP_013373266.1, WP_016818578.1, WP_016818580.1, WP_016818651.1, WP_016818894.1, WP_016819144.1, WP_016819938.1, WP_016821259.1, WP_016821562.1, WP_016821621.1, WP_016822173.1, WP_016822436.1, WP_016822438.1…	[WP_003333770.1, WP_005544556.1, WP_005547957.1, WP_006212898.1, WP_007429517.1, WP_007429998.1, WP_007430074.1, WP_007432559.1, WP_007432560.1, WP_007432568.1, WP_007432570.1, WP_007432571.1, WP_007432573.1, WP_007432574.1, WP_007432576.1, WP_007432577.1, WP_007432578.1, WP_007432579.1, WP_007432586.1, WP_007432587.1, WP_007432595.1, WP_007432596.1, WP_007433230.1, WP_007433250.1, WP_013308160.1…	FALSE
GO:0034660	BiologicalProcess	ncRNA metabolic process	[5, 6, 7]	18	35.2941	0.000108834	0.0011302	[WP_013372633.1, WP_016818894.1, WP_016818922.1, WP_016820983.1, WP_016822173.1, WP_017426659.1, WP_017428135.1, WP_017428156.1, WP_019685747.1, WP_019686193.1, WP_019686361.1, WP_019687016.1, WP_019687159.1, WP_019688061.1, WP_019688064.1, WP_019688331.1, WP_019688719.1, WP_019688720.1]	[WP_013312768.1, WP_013368725.1, WP_013370723.1, WP_013371714.1, WP_013372628.1, WP_013372633.1, WP_016818431.1, WP_016818533.1, WP_016818894.1, WP_016818922.1, WP_016818927.1, WP_016819091.1, WP_016820983.1, WP_016821530.1, WP_016822173.1, WP_017426659.1, WP_017427224.1, WP_017427418.1, WP_017428135.1, WP_017428154.1, WP_017428156.1, WP_019685747.1, WP_019685796.1, WP_019686139.1, WP_019686193.1…	FALSE
GO:0035639	MolecularFunction	purine ribonucleoside triphosphate binding	[4]	15	41.6667	4.5742e-05	0.000561379	[WP_013370492.1, WP_013371698.1, WP_016818917.1, WP_016820503.1, WP_016821540.1, WP_016821621.1, WP_016822436.1, WP_016822438.1, WP_017427086.1, WP_017428155.1, WP_019687949.1, WP_019688406.1, WP_019688720.1, WP_019689042.1, WP_038978209.1]	[WP_007432660.1, WP_013370492.1, WP_013370750.1, WP_013371541.1, WP_013371698.1, WP_013372668.1, WP_013372695.1, WP_013373258.1, WP_013373892.1, WP_016818409.1, WP_016818917.1, WP_016819275.1, WP_016819278.1, WP_016819724.1, WP_016820503.1, WP_016821540.1, WP_016821621.1, WP_016822436.1, WP_016822438.1, WP_016822869.1, WP_017426166.1, WP_017427086.1, WP_017428155.1, WP_019686448.1, WP_019686879.1…	FALSE
GO:0042254	BiologicalProcess	ribosome biogenesis	[4]	13	39.3939	0.000297874	0.00211647	[WP_007432571.1, WP_013370719.1, WP_013371698.1, WP_016818922.1, WP_017426659.1, WP_017428135.1, WP_017428155.1, WP_017428156.1, WP_019686193.1, WP_019688061.1, WP_019688406.1, WP_019688719.1, WP_019689042.1]	[WP_007429517.1, WP_007432560.1, WP_007432571.1, WP_007432586.1, WP_013312768.1, WP_013370647.1, WP_013370719.1, WP_013370723.1, WP_013371698.1, WP_013371714.1, WP_016818431.1, WP_016818533.1, WP_016818922.1, WP_016818927.1, WP_016821530.1, WP_017426659.1, WP_017428135.1, WP_017428155.1, WP_017428156.1, WP_019685796.1, WP_019686193.1, WP_019686917.1, WP_019686972.1, WP_019687902.1, WP_019687944.1…	FALSE
GO:0042255	BiologicalProcess	ribosome assembly	[5, 6, 7]	6	60	0.00102071	0.0047516	[WP_013370719.1, WP_013371698.1, WP_016818922.1, WP_017428155.1, WP_019688406.1, WP_019689042.1]	[WP_007429517.1, WP_007432586.1, WP_013370647.1, WP_013370719.1, WP_013371698.1, WP_016818922.1, WP_016821530.1, WP_017428155.1, WP_019688406.1, WP_019689042.1]	FALSE
GO:0042274	BiologicalProcess	ribosomal small subunit biogenesis	[4]	4	57.1429	0.0100332	0.0300995	[WP_013370719.1, WP_016818922.1, WP_017428155.1, WP_017428156.1]	[WP_007432586.1, WP_013370647.1, WP_013370719.1, WP_013370723.1, WP_016818922.1, WP_017428155.1, WP_017428156.1]	FALSE
GO:0043168	MolecularFunction	anion binding	[3]	21	31.3433	0.000229226	0.00182032	[WP_013370492.1, WP_013370509.1, WP_013371698.1, WP_016818917.1, WP_016819938.1, WP_016820315.1, WP_016820503.1, WP_016821540.1, WP_016821621.1, WP_016822436.1, WP_016822438.1, WP_017427086.1, WP_017428155.1, WP_019687864.1, WP_019687949.1, WP_019688406.1, WP_019688720.1, WP_019689042.1, WP_029514838.1, WP_029514916.1, WP_038978209.1]	[WP_007432660.1, WP_013368806.1, WP_013370492.1, WP_013370509.1, WP_013370750.1, WP_013371541.1, WP_013371698.1, WP_013372668.1, WP_013372695.1, WP_013373258.1, WP_013373892.1, WP_016818409.1, WP_016818437.1, WP_016818917.1, WP_016819272.1, WP_016819275.1, WP_016819278.1, WP_016819724.1, WP_016819938.1, WP_016820315.1, WP_016820503.1, WP_016820708.1, WP_016821540.1, WP_016821621.1, WP_016822187.1…	FALSE
GO:0043170	BiologicalProcess	macromolecule metabolic process	[3]	65	24.4361	8.56114e-07	3.85251e-05	[WP_007432571.1, WP_007432576.1, WP_007432579.1, WP_007432596.1, WP_013311590.1, WP_013312149.1, WP_013312155.1, WP_013312160.1, WP_013370492.1, WP_013370719.1, WP_013372633.1, WP_013373250.1, WP_013373251.1, WP_013373263.1, WP_013373266.1, WP_016818578.1, WP_016818580.1, WP_016818651.1, WP_016818894.1, WP_016818917.1, WP_016818922.1, WP_016819142.1, WP_016819144.1, WP_016819938.1, WP_016819978.1…	[WP_003333770.1, WP_005544556.1, WP_005547957.1, WP_006212898.1, WP_007428162.1, WP_007429271.1, WP_007429517.1, WP_007429998.1, WP_007430074.1, WP_007432559.1, WP_007432560.1, WP_007432568.1, WP_007432570.1, WP_007432571.1, WP_007432573.1, WP_007432574.1, WP_007432576.1, WP_007432577.1, WP_007432578.1, WP_007432579.1, WP_007432586.1, WP_007432587.1, WP_007432595.1, WP_007432596.1, WP_007433230.1…	TRUE
GO:0043412	BiologicalProcess	macromolecule modification	[4]	17	34	0.000288516	0.00216387	[WP_016818922.1, WP_016819978.1, WP_016820983.1, WP_016821260.1, WP_017426659.1, WP_017427765.1, WP_017428135.1, WP_017428155.1, WP_019685747.1, WP_019686193.1, WP_019686361.1, WP_019687016.1, WP_019688061.1, WP_019688064.1, WP_019688066.1, WP_019688331.1, WP_019688406.1]	[WP_007428162.1, WP_013312768.1, WP_013370145.1, WP_013371674.1, WP_013371714.1, WP_013372996.1, WP_016818922.1, WP_016818927.1, WP_016819091.1, WP_016819966.1, WP_016819978.1, WP_016820103.1, WP_016820664.1, WP_016820983.1, WP_016821260.1, WP_016821530.1, WP_016822347.1, WP_017426656.1, WP_017426659.1, WP_017427224.1, WP_017427409.1, WP_017427765.1, WP_017428135.1, WP_017428155.1, WP_019685747.1…	FALSE
GO:0043414	BiologicalProcess	macromolecule methylation	[3, 4, 5]	6	37.5	0.0183653	0.0486139	[WP_016818922.1, WP_017426659.1, WP_017428135.1, WP_019686193.1, WP_019688061.1, WP_019688066.1]	[WP_013312768.1, WP_016818922.1, WP_016818927.1, WP_016819091.1, WP_017426659.1, WP_017428135.1, WP_019686193.1, WP_019686972.1, WP_019686980.1, WP_019687902.1, WP_019688061.1, WP_019688065.1, WP_019688066.1, WP_019688825.1, WP_019689094.1, WP_019689096.1]	FALSE
GO:0044249	BiologicalProcess	cellular biosynthetic process	[3]	67	23.7589	1.58868e-06	5.36179e-05	[WP_007432571.1, WP_007432576.1, WP_007432579.1, WP_007432596.1, WP_013311590.1, WP_013312149.1, WP_013312155.1, WP_013312160.1, WP_013368693.1, WP_013370509.1, WP_013370719.1, WP_013373250.1, WP_013373251.1, WP_013373263.1, WP_013373266.1, WP_016818572.1, WP_016818578.1, WP_016818580.1, WP_016818651.1, WP_016818743.1, WP_016818894.1, WP_016819144.1, WP_016819264.1, WP_016819938.1, WP_016819978.1…	[WP_003333770.1, WP_005544556.1, WP_005547957.1, WP_006212898.1, WP_007429517.1, WP_007429998.1, WP_007430074.1, WP_007432559.1, WP_007432560.1, WP_007432568.1, WP_007432570.1, WP_007432571.1, WP_007432573.1, WP_007432574.1, WP_007432576.1, WP_007432577.1, WP_007432578.1, WP_007432579.1, WP_007432586.1, WP_007432587.1, WP_007432595.1, WP_007432596.1, WP_007433230.1, WP_007433250.1, WP_013308160.1…	FALSE
GO:0044260	BiologicalProcess	cellular macromolecule metabolic process	[3, 4]	63	25.4032	2.46634e-07	1.66478e-05	[WP_007432571.1, WP_007432576.1, WP_007432579.1, WP_007432596.1, WP_013311590.1, WP_013312149.1, WP_013312155.1, WP_013312160.1, WP_013370492.1, WP_013370719.1, WP_013372633.1, WP_013373250.1, WP_013373251.1, WP_013373263.1, WP_013373266.1, WP_016818578.1, WP_016818580.1, WP_016818651.1, WP_016818894.1, WP_016818917.1, WP_016818922.1, WP_016819142.1, WP_016819144.1, WP_016819938.1, WP_016819978.1…	[WP_003333770.1, WP_005544556.1, WP_005547957.1, WP_006212898.1, WP_007428162.1, WP_007429271.1, WP_007429517.1, WP_007429998.1, WP_007430074.1, WP_007432559.1, WP_007432560.1, WP_007432568.1, WP_007432570.1, WP_007432571.1, WP_007432573.1, WP_007432574.1, WP_007432576.1, WP_007432577.1, WP_007432578.1, WP_007432579.1, WP_007432586.1, WP_007432587.1, WP_007432595.1, WP_007432596.1, WP_007433230.1…	TRUE
GO:0044267	BiologicalProcess	cellular protein metabolic process	[4, 5]	29	24.7863	0.00144153	0.00608144	[WP_007432571.1, WP_007432576.1, WP_007432579.1, WP_013311590.1, WP_013312149.1, WP_013312155.1, WP_013312160.1, WP_013370719.1, WP_013373250.1, WP_013373251.1, WP_013373263.1, WP_013373266.1, WP_016818578.1, WP_016818651.1, WP_016818894.1, WP_016819938.1, WP_016819978.1, WP_016821260.1, WP_016821562.1, WP_016821621.1, WP_016822173.1, WP_017427765.1, WP_017428155.1, WP_017428156.1, WP_019687159.1…	[WP_003333770.1, WP_005544556.1, WP_005547957.1, WP_006212898.1, WP_007428162.1, WP_007429271.1, WP_007429517.1, WP_007429998.1, WP_007430074.1, WP_007432559.1, WP_007432560.1, WP_007432568.1, WP_007432570.1, WP_007432571.1, WP_007432573.1, WP_007432574.1, WP_007432576.1, WP_007432577.1, WP_007432578.1, WP_007432579.1, WP_007432586.1, WP_007432587.1, WP_007432595.1, WP_007433230.1, WP_007433250.1…	FALSE
GO:0044281	BiologicalProcess	small molecule metabolic process	[3]	55	20.7547	0.0013086	0.00569873	[WP_013368693.1, WP_013370492.1, WP_013370509.1, WP_013371698.1, WP_016818572.1, WP_016818743.1, WP_016818894.1, WP_016818917.1, WP_016819264.1, WP_016819938.1, WP_016819978.1, WP_016820315.1, WP_016820503.1, WP_016820707.1, WP_016820746.1, WP_016820974.1, WP_016821052.1, WP_016821259.1, WP_016821621.1, WP_016822173.1, WP_016822182.1, WP_016822312.1, WP_016822436.1, WP_016822438.1, WP_016822889.1…	[WP_007432660.1, WP_013309387.1, WP_013309592.1, WP_013312540.1, WP_013368693.1, WP_013368725.1, WP_013368806.1, WP_013368919.1, WP_013369467.1, WP_013370343.1, WP_013370492.1, WP_013370509.1, WP_013370558.1, WP_013371674.1, WP_013371698.1, WP_013371711.1, WP_013371788.1, WP_013371891.1, WP_013372628.1, WP_013372637.1, WP_013372668.1, WP_013372746.1, WP_013373258.1, WP_013373284.1, WP_013373522.1…	FALSE
GO:0046112	BiologicalProcess	nucleobase biosynthetic process	[4, 5, 6, 7]	3	75	0.0103592	0.0297553	[WP_013368693.1, WP_013370509.1, WP_019688020.1]	[WP_013368693.1, WP_013370509.1, WP_013372637.1, WP_019688020.1]	TRUE
GO:0046483	BiologicalProcess	heterocycle metabolic process	[3]	64	20.5788	0.000651799	0.00338434	[WP_007432596.1, WP_013368693.1, WP_013370492.1, WP_013370509.1, WP_013371698.1, WP_013372633.1, WP_016818572.1, WP_016818580.1, WP_016818743.1, WP_016818894.1, WP_016818917.1, WP_016818922.1, WP_016819142.1, WP_016819144.1, WP_016819264.1, WP_016819938.1, WP_016819978.1, WP_016820315.1, WP_016820707.1, WP_016820746.1, WP_016820983.1, WP_016821052.1, WP_016821259.1, WP_016821621.1, WP_016822173.1…	[WP_007430074.1, WP_007432587.1, WP_007432596.1, WP_007432660.1, WP_013308160.1, WP_013309592.1, WP_013309856.1, WP_013310545.1, WP_013312768.1, WP_013368693.1, WP_013368725.1, WP_013368806.1, WP_013368808.1, WP_013368919.1, WP_013369467.1, WP_013370343.1, WP_013370492.1, WP_013370509.1, WP_013370558.1, WP_013370647.1, WP_013370723.1, WP_013371005.1, WP_013371546.1, WP_013371674.1, WP_013371698.1…	FALSE
GO:0046872	MolecularFunction	metal ion binding	[4]	18	26.8657	0.00623913	0.019588	[WP_013368693.1, WP_013372381.1, WP_013373105.1, WP_016818578.1, WP_016818651.1, WP_016820175.1, WP_016820503.1, WP_016820974.1, WP_016821259.1, WP_016822182.1, WP_016822436.1, WP_016822438.1, WP_017428156.1, WP_019687949.1, WP_019688071.1, WP_019688406.1, WP_019688720.1, WP_038978209.1]	[WP_007432660.1, WP_013309916.1, WP_013368693.1, WP_013368725.1, WP_013370558.1, WP_013370709.1, WP_013372132.1, WP_013372381.1, WP_013372637.1, WP_013372746.1, WP_013373105.1, WP_013373915.1, WP_016818578.1, WP_016818651.1, WP_016819060.1, WP_016819128.1, WP_016819339.1, WP_016819724.1, WP_016819966.1, WP_016820126.1, WP_016820175.1, WP_016820336.1, WP_016820386.1, WP_016820503.1, WP_016820587.1…	FALSE
GO:0055086	BiologicalProcess	nucleobase-containing small molecule metabolic process	[3, 4, 5]	33	21.4286	0.0102956	0.0302153	[WP_013368693.1, WP_013370492.1, WP_013370509.1, WP_013371698.1, WP_016818572.1, WP_016818743.1, WP_016818917.1, WP_016819264.1, WP_016819938.1, WP_016820315.1, WP_016820707.1, WP_016820746.1, WP_016821052.1, WP_016821259.1, WP_016821621.1, WP_016822436.1, WP_016822438.1, WP_016822889.1, WP_017427086.1, WP_017427593.1, WP_017427765.1, WP_017428155.1, WP_019686361.1, WP_019687006.1, WP_019687023.1…	[WP_007432660.1, WP_013309592.1, WP_013368693.1, WP_013368806.1, WP_013368919.1, WP_013369467.1, WP_013370343.1, WP_013370492.1, WP_013370509.1, WP_013370558.1, WP_013371674.1, WP_013371698.1, WP_013371891.1, WP_013372637.1, WP_013372668.1, WP_013372746.1, WP_013373258.1, WP_013373892.1, WP_013373915.1, WP_016818409.1, WP_016818447.1, WP_016818536.1, WP_016818572.1, WP_016818743.1, WP_016818905.1…	FALSE
GO:0071103	BiologicalProcess	DNA conformation change	[5]	5	45.4545	0.012722	0.0350505	[WP_016819142.1, WP_016822436.1, WP_016822438.1, WP_017427593.1, WP_019688333.1]	[WP_013373892.1, WP_016819142.1, WP_016820944.1, WP_016822436.1, WP_016822438.1, WP_017427592.1, WP_017427593.1, WP_019687941.1, WP_019687947.1, WP_019688333.1, WP_019688728.1]	FALSE
GO:0090304	BiologicalProcess	nucleic acid metabolic process	[4, 5]	34	25.5639	0.000360895	0.00221458	[WP_007432596.1, WP_013370492.1, WP_013372633.1, WP_016818580.1, WP_016818894.1, WP_016818917.1, WP_016818922.1, WP_016819142.1, WP_016819144.1, WP_016820983.1, WP_016822173.1, WP_016822436.1, WP_016822438.1, WP_017426659.1, WP_017427593.1, WP_017428135.1, WP_017428156.1, WP_019685747.1, WP_019686193.1, WP_019686361.1, WP_019686702.1, WP_019687016.1, WP_019687159.1, WP_019687348.1, WP_019688061.1…	[WP_007430074.1, WP_007432587.1, WP_007432596.1, WP_013308160.1, WP_013309856.1, WP_013310545.1, WP_013312768.1, WP_013368725.1, WP_013368808.1, WP_013370492.1, WP_013370647.1, WP_013370723.1, WP_013371005.1, WP_013371546.1, WP_013371674.1, WP_013371714.1, WP_013372132.1, WP_013372628.1, WP_013372633.1, WP_013373254.1, WP_013373892.1, WP_016818431.1, WP_016818533.1, WP_016818580.1, WP_016818894.1…	FALSE
GO:1901068	BiologicalProcess	guanosine-containing compound metabolic process	[7, 8, 9]	6	37.5	0.0183653	0.0486139	[WP_013368693.1, WP_013371698.1, WP_016819938.1, WP_016821621.1, WP_017428155.1, WP_019688406.1]	[WP_013368693.1, WP_013371698.1, WP_016818536.1, WP_016819128.1, WP_016819275.1, WP_016819278.1, WP_016819938.1, WP_016821621.1, WP_017428155.1, WP_019686993.1, WP_019687944.1, WP_019688024.1, WP_019688083.1, WP_019688406.1, WP_019689096.1, WP_026065473.1]	FALSE
GO:1901135	BiologicalProcess	carbohydrate derivative metabolic process	[3]	35	22.5806	0.00329686	0.0117125	[WP_013368693.1, WP_013370492.1, WP_013370509.1, WP_013371698.1, WP_016818572.1, WP_016818743.1, WP_016818917.1, WP_016819264.1, WP_016819938.1, WP_016820315.1, WP_016820707.1, WP_016820746.1, WP_016821259.1, WP_016821621.1, WP_016822436.1, WP_016822438.1, WP_016822889.1, WP_017427086.1, WP_017427593.1, WP_017427765.1, WP_017428155.1, WP_017428340.1, WP_019686361.1, WP_019687006.1, WP_019687023.1…	[WP_007432660.1, WP_013309592.1, WP_013368693.1, WP_013368806.1, WP_013368919.1, WP_013369467.1, WP_013370343.1, WP_013370492.1, WP_013370509.1, WP_013370558.1, WP_013371696.1, WP_013371698.1, WP_013372637.1, WP_013372668.1, WP_013373258.1, WP_013373892.1, WP_013373915.1, WP_016818409.1, WP_016818447.1, WP_016818536.1, WP_016818572.1, WP_016818743.1, WP_016818917.1, WP_016819128.1, WP_016819191.1…	FALSE
GO:1901137	BiologicalProcess	carbohydrate derivative biosynthetic process	[4]	17	28.8136	0.00344152	0.011913	[WP_013368693.1, WP_013370509.1, WP_016818572.1, WP_016818743.1, WP_016819264.1, WP_016820707.1, WP_016821259.1, WP_016822889.1, WP_017427765.1, WP_017428340.1, WP_019686361.1, WP_019688020.1, WP_019688331.1, WP_019688433.1, WP_019688733.1, WP_029514916.1, WP_038978209.1]	[WP_013368693.1, WP_013368919.1, WP_013369467.1, WP_013370509.1, WP_013370558.1, WP_013372637.1, WP_013373258.1, WP_016818536.1, WP_016818572.1, WP_016818743.1, WP_016819191.1, WP_016819264.1, WP_016819766.1, WP_016819768.1, WP_016820386.1, WP_016820707.1, WP_016821259.1, WP_016821543.1, WP_016822497.1, WP_016822498.1, WP_016822771.1, WP_016822886.1, WP_016822888.1, WP_016822889.1, WP_017425700.1…	FALSE
GO:1901360	BiologicalProcess	organic cyclic compound metabolic process	[3]	65	20.6349	0.000494004	0.00277877	[WP_007432596.1, WP_013368693.1, WP_013370492.1, WP_013370509.1, WP_013371698.1, WP_013372633.1, WP_016818572.1, WP_016818580.1, WP_016818743.1, WP_016818894.1, WP_016818917.1, WP_016818922.1, WP_016819142.1, WP_016819144.1, WP_016819264.1, WP_016819938.1, WP_016819978.1, WP_016820315.1, WP_016820503.1, WP_016820707.1, WP_016820746.1, WP_016820983.1, WP_016821052.1, WP_016821259.1, WP_016821621.1…	[WP_007430074.1, WP_007432587.1, WP_007432596.1, WP_007432660.1, WP_013308160.1, WP_013309592.1, WP_013309856.1, WP_013310545.1, WP_013312768.1, WP_013368693.1, WP_013368725.1, WP_013368806.1, WP_013368808.1, WP_013368919.1, WP_013369467.1, WP_013370343.1, WP_013370492.1, WP_013370509.1, WP_013370558.1, WP_013370647.1, WP_013370723.1, WP_013371005.1, WP_013371546.1, WP_013371674.1, WP_013371698.1…	FALSE
GO:1901576	BiologicalProcess	organic substance biosynthetic process	[3]	66	22.7586	1.26412e-05	0.000284426	[WP_007432571.1, WP_007432576.1, WP_007432579.1, WP_007432596.1, WP_013311590.1, WP_013312149.1, WP_013312155.1, WP_013312160.1, WP_013368693.1, WP_013370509.1, WP_013370719.1, WP_013373250.1, WP_013373251.1, WP_013373263.1, WP_013373266.1, WP_016818572.1, WP_016818578.1, WP_016818580.1, WP_016818651.1, WP_016818743.1, WP_016818894.1, WP_016819144.1, WP_016819264.1, WP_016819938.1, WP_016819978.1…	[WP_003333770.1, WP_005544556.1, WP_005547957.1, WP_006212898.1, WP_007429517.1, WP_007429998.1, WP_007430074.1, WP_007432559.1, WP_007432560.1, WP_007432568.1, WP_007432570.1, WP_007432571.1, WP_007432573.1, WP_007432574.1, WP_007432576.1, WP_007432577.1, WP_007432578.1, WP_007432579.1, WP_007432586.1, WP_007432587.1, WP_007432595.1, WP_007432596.1, WP_007433230.1, WP_007433250.1, WP_013308160.1…	FALSE

## Sheet: S4
Table S4: Evaluation of functional domains, EC numbers, and KO terms with eggNOG mapper, BlastKOALA, and Prokka in P. polymyxa
MS_Experiment	Prokka+NCBI							EGG_Nog_Mapper											BlastKOALA
Locus_tag	Gene_start	Gene_End	Prokka_Prot	CDS	Prokka_gene	Prokka_EC	Prokka_Annotation	seed_eggNOG_ortholog	seed_ortholog_evalue	seed_ortholog_score	predicted_gene_name	GO_terms	KEGG_pathways	Annotation_tax_scope	Matching_Ogs	best_OG|evalue|score	COG functional categories	HMM_model_annotation	KO	Definition	Score	Second best	Second best score
WP_019685729.1	2293	3876						886882.PPSC2_c0015	0	1127.3	YAAO		map00310,map00330,map00960,map01100,map01110	bactNOG[38]	04T0E@bacNOG,05CXN@bactNOG,0NDYG@firmNOG,COG1982@NOG	05CXN|3.43384487057e-169|568.110534668	E	decarboxylase			496
WP_019685730.1	3980	4627	HNJHEJNJ_00005	CDS	tmk	2.7.4.9	Thymidylate kinase	886882.PPSC2_c0016	3.9e-140	460.8	TMK		map00240,map01100	bactNOG[38]	04TT4@bacNOG,08ZMD@bactNOG,0NH9J@firmNOG,COG0125@NOG	08ZMD|4.45586882329e-91|309.291259766	F	Phosphorylation of dTMP to form dTDP in both de novo and salvage pathways of dTTP synthesis (By similarity)	K00943	tmk; dTMP kinase [EC:2.7.4.9]	248
WP_007427998.1	4702	5031	HNJHEJNJ_00006	CDS			hypothetical protein	349520.PPE_00017	5.5e-71	229.5	YAAQ			bactNOG[38]	04V0M@bacNOG,05X0R@bactNOG,0NJH5@firmNOG,COG3870@NOG	05X0R|8.61183563851e-47|160.828735352	S	protein from nitrogen regulatory protein P-II			164
WP_016818930.1	5921	6916	HNJHEJNJ_00008	CDS	dnaX_1	2.7.7.7	DNA polymerase III subunit gamma/tau	886882.PPSC2_c0019	1.6e-224	738.4	HOLB	GO:0005575,GO:0005622,GO:0005623,GO:0005737,GO:0005829,GO:0044424,GO:0044444,GO:0044464	map00230,map00240,map01100,map03030,map03430,map03440	bactNOG[38]	04TT6@bacNOG,05FA2@bactNOG,0NH7Q@firmNOG,COG0470@NOG	05FA2|3.75302944523e-90|306.008758545	L	dna polymerase iii	K02341	DPO3D2; DNA polymerase III subunit delta' [EC:2.7.7.7]	249
WP_013368662.1	7055	7855	HNJHEJNJ_00009	CDS			hypothetical protein	886882.PPSC2_c0021	1.6e-180	593.1	YAAT	GO:0005575,GO:0005622,GO:0005623,GO:0005737,GO:0044424,GO:0044464		bactNOG[38]	04R91@bacNOG,05MA4@bactNOG,0NDYE@firmNOG,COG1774@NOG	05MA4|1.53463314401e-128|432.421142578	S	psp1 domain protein			385
WP_016818929.1	7883	8257						886882.PPSC2_c0022	3e-84	271.6	YABA			bactNOG[38]	04VPU@bacNOG,05QD5@bactNOG,0NKUS@firmNOG,COG4467@NOG	05QD5|3.20273562945e-44|153.084762573	L	Involved in initiation control of chromosome replication (By similarity)			126
WP_019685731.1	8346	9104	HNJHEJNJ_00011	CDS	prmB	2.1.1.298	50S ribosomal protein L3 glutamine methyltransferase	886882.PPSC2_c0023	2.1e-164	539.2	YABB		map00340,map00350,map00624,map01120	bactNOG[38]	04RZF@bacNOG,060K3@bactNOG,0NFN3@firmNOG,COG4123@NOG	060K3|1.44390907693e-104|351.404388428	L	Methyltransferase			288
WP_016818927.1	9101	9982	HNJHEJNJ_00012	CDS	rsmI	2.1.1.198	Ribosomal RNA small subunit methyltransferase I	886882.PPSC2_c0024	1.4e-192	634.4	RSMI	GO:0000154,GO:0000451,GO:0000453,GO:0001510,GO:0003674,GO:0003824,GO:0005575,GO:0005622,GO:0005623,GO:0005737,GO:0005886,GO:0006139,GO:0006364,GO:0006396,GO:0006725,GO:0006807,GO:0008150,GO:0008152,GO:0008168,GO:0008171,GO:0008173,GO:0008649,GO:0008757,GO:0009451,GO:0009987,GO:0010467,GO:0016020,GO:0016070,GO:0016072,GO:0016434,GO:0016740,GO:0016741,GO:0022613,GO:0031167,GO:0032259,GO:0034470,GO:…		bactNOG[38]	04RFY@bacNOG,05CU0@bactNOG,0NDNI@firmNOG,COG0313@NOG	05CU0|4.70226082025e-114|385.08770752	G	Catalyzes the 2'-O-methylation of the ribose of cytidine 1402 (C1402) in 16S rRNA (By similarity)	K07056	rsmI; 16S rRNA (cytidine1402-2'-O)-methyltransferase [EC:2.1.1.198]	310
WP_007428005.1	10107	10361	HNJHEJNJ_00013	CDS	abrB_1		Transition state regulatory protein AbrB	349520.PPE_00024	1.4e-56	181.4	ABRB			bactNOG[38]	04VSB@bacNOG,05KRN@bactNOG,0NKQF@firmNOG,COG2002@NOG	05KRN|4.46189068457e-41|141.770812988	K	Transcriptional regulator, abrb family	K06284	abrB; transcriptional pleiotropic regulator of transition state genes	144
WP_017427068.1	10693	11976	HNJHEJNJ_00014	CDS			Deoxyguanosinetriphosphate triphosphohydrolase-like protein	886882.PPSC2_c0026	8.4e-293	965.2	YWFO			bactNOG[38]	04RT6@bacNOG,05DCI@bactNOG,0NDPE@firmNOG,COG1078@NOG	05DCI|6.08198827327e-136|457.36932373	S	Phosphohydrolase	K06885	uncharacterized protein	472
WP_019685732.1	12019	12789	HNJHEJNJ_00015	CDS	ycfH_1	3.1.-.-	putative metal-dependent hydrolase YcfH	886882.PPSC2_c0027	8e-172	565.8	TATD			bactNOG[38]	05F8V@bactNOG,0NDS5@firmNOG,COG0084@NOG	05F8V|1.11359049497e-119|403.935913086	L	Hydrolase, tatD family	K03424	tatD; TatD DNase family protein [EC:3.1.21.-]	345
WP_016818923.1	14836	15381	HNJHEJNJ_00017	CDS	rnmV_1	3.1.26.8	Ribonuclease M5	349520.PPE_00028	1.8e-116	380	RNMV	GO:0005575,GO:0005622,GO:0005623,GO:0005737,GO:0044424,GO:0044464		bactNOG[38]	04U6H@bacNOG,05HVR@bactNOG,0NI27@firmNOG,COG1658@NOG	05HVR|7.64429448867e-68|232.089996338	L	Required for correct processing of both the 5' and 3' ends of 5S rRNA precursor. Cleaves both sides of a double-stranded region yielding mature 5S rRNA in one step (By similarity)	K05985	rnmV; ribonuclease M5 [EC:3.1.26.8]	202
WP_016818922.1	15389	16273						886882.PPSC2_c0030	3.6e-188	620	RSMA	GO:0000028,GO:0000154,GO:0000179,GO:0001510,GO:0003674,GO:0003676,GO:0003677,GO:0003690,GO:0003723,GO:0003729,GO:0003824,GO:0005488,GO:0005575,GO:0005622,GO:0005623,GO:0005737,GO:0006139,GO:0006364,GO:0006396,GO:0006725,GO:0006807,GO:0006996,GO:0008150,GO:0008152,GO:0008168,GO:0008170,GO:0008173,GO:0008649,GO:0008757,GO:0009451,GO:0009987,GO:0010467,GO:0016043,GO:0016070,GO:0016072,GO:0016433,GO:…		bactNOG[38]	04R8M@bacNOG,05D1X@bactNOG,0NE67@firmNOG,COG0030@NOG	05D1X|2.53921275035e-115|389.698150635	J	Specifically dimethylates two adjacent adenosines (A1518 and A1519) in the loop of a conserved hairpin near the 3'-end of 16S rRNA in the 30S particle. May play a critical role in biogenesis of 30S subunits (By similarity)	K02528	ksgA; 16S rRNA (adenine1518-N6/adenine1519-N6)-dimethyltransferase [EC:2.1.1.182]	356
WP_013308120.1	17425	17706	HNJHEJNJ_00020	CDS			hypothetical protein	349520.PPE_00031	5.6e-60	192.6	VEG			bactNOG[38]	04WFM@bacNOG,05W42@bactNOG,0NNIW@firmNOG,COG4466@NOG	05W42|1.35163408798e-35|124.013778687	S	Veg protein			131
WP_019685733.1	18186	19040	HNJHEJNJ_00022	CDS	ispE	2.7.1.148	4-diphosphocytidyl-2-C-methyl-D-erythritol kinase	886882.PPSC2_c0034	6.1e-190	625.2	ISPE	GO:0003674,GO:0003824,GO:0006629,GO:0006720,GO:0006732,GO:0006733,GO:0006743,GO:0006744,GO:0006793,GO:0006796,GO:0008150,GO:0008152,GO:0008299,GO:0008610,GO:0009058,GO:0009108,GO:0009987,GO:0016301,GO:0016310,GO:0016740,GO:0016772,GO:0016773,GO:0040007,GO:0042180,GO:0042181,GO:0042375,GO:0044237,GO:0044238,GO:0044249,GO:0044255,GO:0044281,GO:0044283,GO:0044710,GO:0044711,GO:0045426,GO:0050515,GO:…	map00900,map01100,map01110	bactNOG[38]	04RFX@bacNOG,05CTR@bactNOG,0NDE9@firmNOG,COG1947@NOG	05CTR|3.0689233041e-93|315.160675049	I	Catalyzes the phosphorylation of the position 2 hydroxy group of 4-diphosphocytidyl-2C-methyl-D-erythritol (By similarity)	K00919	ispE; 4-diphosphocytidyl-2-C-methyl-D-erythritol kinase [EC:2.7.1.148]	355
WP_013368673.1	19222	20061	HNJHEJNJ_00023	CDS	purR_1		Pur operon repressor	886882.PPSC2_c0035	7.1e-182	596.2	PURR		map00230,map01100	bactNOG[38]	04RH7@bacNOG,05DFT@bactNOG,0NEA0@firmNOG,COG0503@NOG	05DFT|9.30888433327e-121|404.788085938	K	pur operon repressor	K09685	purR; purine operon repressor	319
WP_007428016.1	20225	20512						886882.PPSC2_c0036	8.9e-61	195.8	SPOVG			bactNOG[38]	05K4W@bactNOG,0NKNQ@firmNOG,COG2088@NOG	05K4W|1.78861691509e-45|156.682632446	M	Could be involved in septation (By similarity)	K06412	spoVG; stage V sporulation protein G	159
WP_019685734.1	20858	22255	HNJHEJNJ_00025	CDS	glmU		Bifunctional protein GlmU	886882.PPSC2_c0038	3.5e-305	1007.9	GLMU	GO:0000270,GO:0000271,GO:0000287,GO:0003674,GO:0003824,GO:0003977,GO:0005488,GO:0005515,GO:0005575,GO:0005622,GO:0005623,GO:0005737,GO:0005975,GO:0005976,GO:0006022,GO:0006023,GO:0006024,GO:0006040,GO:0006047,GO:0006048,GO:0006139,GO:0006461,GO:0006629,GO:0006725,GO:0006753,GO:0006793,GO:0006796,GO:0006807,GO:0008080,GO:0008150,GO:0008152,GO:0008610,GO:0008653,GO:0009058,GO:0009059,GO:0009103,GO:…	map00520,map01100,map01110	bactNOG[38]	04R9S@bacNOG,05CAJ@bactNOG,0ND90@firmNOG,COG1207@NOG	05CAJ|4.61217584922e-208|696.259338379	M	Catalyzes the last two sequential reactions in the de novo biosynthetic pathway for UDP-N-acetylglucosamine (UDP- GlcNAc). The C-terminal domain catalyzes the transfer of acetyl group from acetyl coenzyme A to glucosamine-1-phosphate (GlcN-1-P) to produce N-acetylglucosamine-1-phosphate (GlcNAc-1-P), which is converted into UDP-GlcNAc by the transfer of uridine 5- monophosphate (from uridine 5-tr…	K04042	glmU; bifunctional UDP-N-acetylglucosamine pyrophosphorylase / Glucosamine-1-phosphate N-acetyltransferase [EC:2.7.7.23 2.3.1.157]	568
WP_013308125.1	22315	23268	HNJHEJNJ_00026	CDS	prs	2.7.6.1	Ribose-phosphate pyrophosphokinase	349520.PPE_00037	6.3e-213	699	PRS	GO:0005575,GO:0005622,GO:0005623,GO:0005737,GO:0044424,GO:0044464	map00030,map00230,map01100,map01110,map01120,map01230	bactNOG[38]	04RRU@bacNOG,05C5T@bactNOG,0NDMJ@firmNOG,COG0462@NOG	04RRU|8.97617661734e-161|537.573608398	F	Phosphoribosyl pyrophosphate synthase	K00948	PRPS; ribose-phosphate pyrophosphokinase [EC:2.7.6.1]	448
WP_013368676.1	23337	23537	HNJHEJNJ_00027	CDS			hypothetical protein														18	K01867	4
WP_019685735.1	23613	24173	HNJHEJNJ_00028	CDS	pth	3.1.1.29	Peptidyl-tRNA hydrolase	886882.PPSC2_c0041	2.1e-126	415.4	PTH	GO:0003674,GO:0003824,GO:0004045,GO:0005575,GO:0005622,GO:0005623,GO:0005737,GO:0005886,GO:0008150,GO:0008152,GO:0016020,GO:0016787,GO:0016788,GO:0040007,GO:0044424,GO:0044464,GO:0052689,GO:0071944		bactNOG[38]	04U6J@bacNOG,08ZPD@bactNOG,0NI3X@firmNOG,COG0193@NOG	08ZPD|4.81506043585e-79|269.379852295	J	The natural substrate for this enzyme may be peptidyl- tRNAs which drop off the ribosome during protein synthesis (By similarity)	K01056	PTH1; peptidyl-tRNA hydrolase, PTH1 family [EC:3.1.1.29]	224
WP_016818917.1	24626	28153	HNJHEJNJ_00030	CDS	mfd	3.6.4.-	Transcription-repair-coupling factor	886882.PPSC2_c0043	0	2593	MFD	GO:0000166,GO:0000715,GO:0000716,GO:0001882,GO:0001883,GO:0003674,GO:0003676,GO:0003677,GO:0003690,GO:0003824,GO:0004386,GO:0005488,GO:0005524,GO:0005575,GO:0005622,GO:0005623,GO:0005737,GO:0005829,GO:0005886,GO:0006139,GO:0006152,GO:0006163,GO:0006195,GO:0006200,GO:0006259,GO:0006281,GO:0006283,GO:0006289,GO:0006355,GO:0006725,GO:0006753,GO:0006793,GO:0006796,GO:0006807,GO:0006950,GO:0006974,GO:…	map03420	bactNOG[38]	054T2@bacNOG,08JA2@bactNOG,0P6IH@firmNOG,COG1197@NOG	08JA2|0.0|1432.66577148	L	transcriptioN-repair coupling factor	K03723	mfd; transcription-repair coupling factor (superfamily II helicase) [EC:3.6.4.-]	1407
WP_019685736.1	28137	29255	HNJHEJNJ_00031	CDS	prsA3	5.2.1.8	Foldase protein PrsA 3	886882.PPSC2_c0044	2.2e-240	787.3		GO:0005575,GO:0005623,GO:0005886,GO:0016020,GO:0044464,GO:0071944		bactNOG[38]	04V73@bacNOG,081AC@bactNOG,0NK8Q@firmNOG,COG0760@NOG	081AC|4.03940168622e-127|427.072814941	O	ppic-type peptidyL-prolyl cis-trans isomerase	K07533	prsA; foldase protein PrsA [EC:5.2.1.8]	46	K03769	32
WP_016818914.1	32054	33553	HNJHEJNJ_00034	CDS	mazG	3.6.1.8	Nucleoside triphosphate pyrophosphohydrolase	886882.PPSC2_c0047	0	1096.8	MAZG		map00230,map00240,map01100	bactNOG[38]	054RP@bacNOG,08IY2@bactNOG,0P6F4@firmNOG,COG3956@NOG	08IY2|3.08570743067e-192|642.996765137	S	MazG family	K02499	yabN; tetrapyrrole methylase family protein / MazG family protein	515
WP_007428028.1	33887	34159	HNJHEJNJ_00035	CDS	hup_1		DNA-binding protein HU	349520.PPE_00046	4.1e-56	183.1	HUP			bactNOG[38]	04VJT@bacNOG,05K70@bactNOG,0NKPS@firmNOG,COG0776@NOG	05K70|3.1082788486e-35|124.935173035	L	DNA-binding protein	K03530	hupB; DNA-binding protein HU-beta	127
WP_016818913.1	34159	34437	HNJHEJNJ_00036	CDS	hslR		Heat shock protein 15	665959.HMPREF1013_05634	1.7e-40	126.3				bactNOG[38]	054XQ@bacNOG,0834G@bactNOG,0P6SP@firmNOG,COG1188@NOG	0834G|1.08664348756e-38|134.359436035	J	s4 domain protein			127
WP_019685738.1	34897	35475	HNJHEJNJ_00038	CDS	yabQ		Spore protein YabQ	886882.PPSC2_c0051	5.5e-120	391.3	YABQ			bactNOG[38]	04X18@bacNOG,0682G@bactNOG,0NR6D@firmNOG,0XV6S@NOG	0682G|1.61491130077e-46|161.355545044	S	Spore cortex biosynthesis protein YabQ			159
WP_013368688.1	35933	36448	HNJHEJNJ_00040	CDS	yugI		General stress protein 13	886882.PPSC2_c0053	3.1e-112	366.9	YABR			bactNOG[38]	04V39@bacNOG,060GV@bactNOG,0NNXF@firmNOG,COG1098@NOG	060GV|9.94636222062e-56|190.985671997	J	RNA binding s1 domain protein	K07571	S1 RNA binding domain protein	174
WP_019685740.1	41327	42775	HNJHEJNJ_00044	CDS	tilS	6.3.4.19	tRNA(Ile)-lysidine synthase	485917.Phep_0494	1.4e-58	192.4	TILS	GO:0005575,GO:0005622,GO:0005623,GO:0005737,GO:0044424,GO:0044464		bactNOG[38]	07THF@bactNOG,099WX@bctoNOG,1AG2A@sphNOG,COG0037@NOG	07THF|3.61513120366e-104|352.129241943	D	Ligates lysine onto the cytidine present at position 34 of the AUA codon-specific tRNA(Ile) that contains the anticodon CAU, in an ATP-dependent manner. Cytidine is converted to lysidine, thus changing the amino acid specificity of the tRNA from methionine to isoleucine (By similarity)	K04075	tilS; tRNA(Ile)-lysidine synthase [EC:6.3.4.19]	258
WP_013368693.1	42823	43362	HNJHEJNJ_00045	CDS	hpt	2.4.2.8	Hypoxanthine-guanine phosphoribosyltransferase	886882.PPSC2_c0059	4.2e-116	380.8	HPT	GO:0000287,GO:0003674,GO:0003824,GO:0004422,GO:0005488,GO:0005575,GO:0005622,GO:0005623,GO:0005737,GO:0005829,GO:0006139,GO:0006144,GO:0006163,GO:0006164,GO:0006166,GO:0006168,GO:0006177,GO:0006178,GO:0006188,GO:0006725,GO:0006753,GO:0006793,GO:0006796,GO:0006807,GO:0008150,GO:0008152,GO:0009058,GO:0009112,GO:0009113,GO:0009116,GO:0009117,GO:0009119,GO:0009123,GO:0009124,GO:0009126,GO:0009127,GO:…	map00230,map00983,map01100,map01110	bactNOG[38]	04TR6@bacNOG,08UGV@bactNOG,0NI2B@firmNOG,COG0634@NOG	08UGV|5.51057926011e-78|264.786987305	F	hypoxanthine phosphoribosyltransferase	K00760	hprT; hypoxanthine phosphoribosyltransferase [EC:2.4.2.8]	200	K15780	55
WP_017427052.1	43460	45499	HNJHEJNJ_00046	CDS	ftsH_1	3.4.24.-	ATP-dependent zinc metalloprotease FtsH	886882.PPSC2_c0060	0	1502.5	FTSH	GO:0000910,GO:0003674,GO:0003824,GO:0004175,GO:0004222,GO:0005575,GO:0005622,GO:0005623,GO:0005737,GO:0005829,GO:0005886,GO:0006091,GO:0006139,GO:0006152,GO:0006163,GO:0006195,GO:0006200,GO:0006508,GO:0006725,GO:0006753,GO:0006793,GO:0006796,GO:0006807,GO:0006950,GO:0006979,GO:0007049,GO:0008150,GO:0008152,GO:0008233,GO:0008237,GO:0009056,GO:0009057,GO:0009116,GO:0009117,GO:0009119,GO:0009123,GO:…		bactNOG[38]	04RMJ@bacNOG,05C3H@bactNOG,0NDGY@firmNOG,COG0465@NOG	04RMJ|2.64906801105e-314|1046.78308105	O	Acts as a processive, ATP-dependent zinc metallopeptidase for both cytoplasmic and membrane proteins. Plays a role in the quality control of integral membrane proteins (By similarity)	K03798	ftsH; cell division protease FtsH [EC:3.4.24.-]	822
WP_019685741.1	45780	47393	HNJHEJNJ_00047	CDS	nadB_1	1.4.3.16	L-aspartate oxidase	886882.PPSC2_c0061	0	1169.9	NADB	GO:0000166,GO:0003674,GO:0003824,GO:0005488,GO:0005575,GO:0005622,GO:0005623,GO:0005737,GO:0006082,GO:0006139,GO:0006520,GO:0006531,GO:0006725,GO:0006732,GO:0006733,GO:0006734,GO:0006753,GO:0006793,GO:0006796,GO:0006807,GO:0008150,GO:0008152,GO:0008734,GO:0009058,GO:0009066,GO:0009108,GO:0009117,GO:0009165,GO:0009435,GO:0009987,GO:0015922,GO:0016491,GO:0016638,GO:0016641,GO:0018130,GO:0019355,GO:…	map00250,map00760,map01100	bactNOG[38]	054S5@bacNOG,08IYU@bactNOG,0P6FP@firmNOG,COG0029@NOG	08IYU|6.35294444328e-210|701.100097656	H	L-aspartate oxidase	K00278	nadB; L-aspartate oxidase [EC:1.4.3.16]	592
WP_016818905.1	47383	48273	HNJHEJNJ_00048	CDS	nadC	2.4.2.19	putative nicotinate-nucleotide pyrophosphorylase [carboxylating]	886882.PPSC2_c0062	8.4e-196	644.5	NADC	GO:0003674,GO:0003824,GO:0004514,GO:0005575,GO:0005618,GO:0005622,GO:0005623,GO:0005737,GO:0005886,GO:0006082,GO:0006139,GO:0006520,GO:0006531,GO:0006725,GO:0006732,GO:0006733,GO:0006734,GO:0006739,GO:0006753,GO:0006793,GO:0006796,GO:0006807,GO:0008150,GO:0008152,GO:0009058,GO:0009066,GO:0009108,GO:0009117,GO:0009165,GO:0009435,GO:0009987,GO:0016020,GO:0016740,GO:0016757,GO:0016763,GO:0018130,GO:…	map00760,map01100	bactNOG[38]	04RMW@bacNOG,05D18@bactNOG,0NDU0@firmNOG,COG0157@NOG	05D18|2.48842078015e-131|442.299224854	H	nicotinate-nucleotide pyrophosphorylase	K00767	nadC; nicotinate-nucleotide pyrophosphorylase (carboxylating) [EC:2.4.2.19]	320
WP_013308148.1	48280	49047	HNJHEJNJ_00049	CDS	coaX	2.7.1.33	Type III pantothenate kinase	349520.PPE_00061	4.9e-168	551.6	COAX	GO:0005575,GO:0005622,GO:0005623,GO:0005737,GO:0005886,GO:0016020,GO:0044424,GO:0044464,GO:0071944	map00770,map01100	bactNOG[38]	04S9F@bacNOG,05CGM@bactNOG,0NDCV@firmNOG,COG1521@NOG	05CGM|1.04760133035e-117|395.812316895	K	Catalyzes the phosphorylation of pantothenate (Pan), the first step in CoA biosynthesis (By similarity)	K03525	coaX; type III pantothenate kinase [EC:2.7.1.33]	342
WP_016818903.1	49265	50149	HNJHEJNJ_00050	CDS	hslO_1		33 kDa chaperonin	886882.PPSC2_c0064	1.1e-196	647.5	HSLO	GO:0005575,GO:0005622,GO:0005623,GO:0005737,GO:0006950,GO:0008150,GO:0009266,GO:0009408,GO:0009628,GO:0044424,GO:0044464,GO:0050896		bactNOG[38]	04RCS@bacNOG,05F4C@bactNOG,0NEBA@firmNOG,COG1281@NOG	05F4C|5.40150001926e-108|364.287109375	O	Redox regulated molecular chaperone. Protects both thermally unfolding and oxidatively damaged proteins from irreversible aggregation. Plays an important role in the bacterial defense system toward oxidative stress (By similarity)	K04083	hslO; molecular chaperone Hsp33	344
WP_019685743.1	51361	52299	HNJHEJNJ_00052	CDS	cysK_1	2.5.1.47	Cysteine synthase	886882.PPSC2_c0066	7.6e-200	659.6	CYSK		map00270,map00920,map01100,map01120,map01230	bactNOG[38]	04RXM@bacNOG,05C6T@bactNOG,0NDXP@firmNOG,COG0031@NOG	05C6T|7.93812659274e-160|536.780578613	E	cysteine synthase	K01738	cysK; cysteine synthase A [EC:2.5.1.47]	443
WP_016818899.1	54057	54632	HNJHEJNJ_00054	CDS	pabA	2.6.1.85	Aminodeoxychorismate/anthranilate synthase component 2	886882.PPSC2_c0068	3.4e-130	427.7	PABA		map00230,map00400,map00790,map00983,map01100,map01110,map01230	bactNOG[38]	05DDQ@bactNOG,0NHCX@firmNOG,COG0512@NOG	05DDQ|1.84158988372e-115|390.116882324	E	anthranilate synthase	K01658	trpG; anthranilate synthase component II [EC:4.1.3.27]	223	K01664	49
WP_019685746.1	55529	56395	HNJHEJNJ_00056	CDS	folP	2.5.1.15	Dihydropteroate synthase	886882.PPSC2_c0070	2.4e-189	624.1	FOLP	GO:0003674,GO:0003824,GO:0004156,GO:0005575,GO:0005622,GO:0005623,GO:0005737,GO:0006082,GO:0006520,GO:0006575,GO:0006725,GO:0006732,GO:0006760,GO:0006766,GO:0006767,GO:0006807,GO:0008150,GO:0008152,GO:0008652,GO:0009058,GO:0009108,GO:0009110,GO:0009396,GO:0009987,GO:0016053,GO:0016740,GO:0016765,GO:0018130,GO:0019438,GO:0019752,GO:0034641,GO:0040007,GO:0042221,GO:0042364,GO:0042398,GO:0042493,GO:…	map00790,map01100	bactNOG[38]	04SWN@bacNOG,05EEI@bactNOG,0NDHW@firmNOG,COG0294@NOG	05EEI|3.48471646481e-128|431.736480713	H	dihydropteroate synthase	K00796	folP; dihydropteroate synthase [EC:2.5.1.15]	327
WP_013368705.1	56467	56829	HNJHEJNJ_00057	CDS	folB	4.1.2.25	Dihydroneopterin aldolase	886882.PPSC2_c0071	3.5e-80	260.7	FOLB	GO:0006461,GO:0008150,GO:0016043,GO:0022607,GO:0040007,GO:0043933,GO:0044085,GO:0051259,GO:0051260,GO:0065003,GO:0070271,GO:0071822,GO:0071840	map00790,map01100	bactNOG[38]	04VVF@bacNOG,05KRF@bactNOG,0NKV9@firmNOG,COG1539@NOG	05KRF|6.04483393729e-45|155.289794922	H	dihydroneopterin aldolase	K01633	folB; 7,8-dihydroneopterin aldolase/epimerase/oxygenase [EC:4.1.2.25 5.1.99.8 1.13.11.81]	133
WP_017427046.1	56839	57387	HNJHEJNJ_00058	CDS	sulD		Bifunctional folate synthesis protein	349520.PPE_00070	3.2e-120	394.6	FOLK	GO:0000287,GO:0003674,GO:0003824,GO:0003848,GO:0005488,GO:0005575,GO:0005622,GO:0005623,GO:0005737,GO:0006082,GO:0006520,GO:0006575,GO:0006725,GO:0006732,GO:0006760,GO:0006807,GO:0008150,GO:0008152,GO:0009987,GO:0016740,GO:0016772,GO:0016778,GO:0019752,GO:0042558,GO:0043167,GO:0043169,GO:0043436,GO:0044237,GO:0044238,GO:0044281,GO:0044424,GO:0044464,GO:0044710,GO:0046483,GO:0046872,GO:0051186,GO:…	map00790,map01100	bactNOG[38]	04UMK@bacNOG,05K8U@bactNOG,0NKQX@firmNOG,COG0801@NOG	05K8U|5.80746794677e-64|220.119781494	H	2-Amino-4-hydroxy-6-hydroxymethyldihydropteridine pyrophosphokinase	K00950	folK; 2-amino-4-hydroxy-6-hydroxymethyldihydropteridine diphosphokinase [EC:2.7.6.3]	149
WP_080561116.1	57339	57539	HNJHEJNJ_00059	CDS			hypothetical protein	349520.PPE_00071	6.4e-40	122.9	XRE			bactNOG[38]	04XKA@bacNOG,08616@bactNOG,0P3WN@firmNOG,COG1396@NOG	08616|4.14128224107e-30|106.275161743	K	Transcriptional regulator			67
WP_019685747.1	57586	58614	HNJHEJNJ_00060	CDS	dus_1	1.3.1.-	putative tRNA-dihydrouridine synthase	1052684.PPM_0067	6.6e-225	738.2	DUSB	GO:0002943,GO:0003674,GO:0003824,GO:0006139,GO:0006396,GO:0006399,GO:0006400,GO:0006725,GO:0006807,GO:0008033,GO:0008150,GO:0008152,GO:0009451,GO:0009987,GO:0010467,GO:0010565,GO:0016070,GO:0016491,GO:0016627,GO:0017150,GO:0019216,GO:0019217,GO:0019222,GO:0031323,GO:0034470,GO:0034641,GO:0034660,GO:0043170,GO:0043412,GO:0044237,GO:0044238,GO:0044260,GO:0044710,GO:0046483,GO:0050789,GO:0050794,GO:…		bactNOG[38]	04RJH@bacNOG,05CEH@bactNOG,0ND84@firmNOG,COG0042@NOG	04RJH|3.5269765672e-172|574.603088379	J	Catalyzes the synthesis of dihydrouridine, a modified base found in the D-loop of most tRNAs (By similarity)			512
WP_013308160.1	58829	59305	HNJHEJNJ_00061	CDS	greA_1		Transcription elongation factor GreA	349520.PPE_00073	3.5e-97	318.5	GREA	GO:0001098,GO:0001108,GO:0003674,GO:0005488,GO:0005515,GO:0005575,GO:0005622,GO:0005623,GO:0005737,GO:0006139,GO:0006351,GO:0006354,GO:0006355,GO:0006725,GO:0006807,GO:0008150,GO:0008152,GO:0009058,GO:0009059,GO:0009889,GO:0009987,GO:0010467,GO:0010468,GO:0010556,GO:0016070,GO:0018130,GO:0019219,GO:0019222,GO:0019438,GO:0031323,GO:0031326,GO:0032774,GO:0032784,GO:0034641,GO:0034645,GO:0034654,GO:…		bactNOG[38]	04U76@bacNOG,08UKH@bactNOG,0NJC5@firmNOG,COG0782@NOG	08UKH|4.13353331659e-69|236.372497559	K	Necessary for efficient RNA polymerase transcription elongation past template-encoded arresting sites. The arresting sites in DNA have the property of trapping a certain fraction of elongating RNA polymerases that pass through, resulting in locked ternary complexes. Cleavage of the nascent transcript by cleavage factors such as GreA or GreB allows the resumption of elongation from the new 3'termi…	K03624	greA; transcription elongation factor GreA	229
WP_016818894.1	59418	60944	HNJHEJNJ_00062	CDS	lysS	6.1.1.6	Lysine--tRNA ligase	886882.PPSC2_c0076	0	1119	LYSS	GO:0003674,GO:0003824,GO:0004812,GO:0004824,GO:0005575,GO:0005622,GO:0005623,GO:0005737,GO:0006082,GO:0006139,GO:0006399,GO:0006412,GO:0006418,GO:0006430,GO:0006520,GO:0006725,GO:0006807,GO:0008150,GO:0008152,GO:0009058,GO:0009059,GO:0009987,GO:0010467,GO:0016070,GO:0016874,GO:0016875,GO:0016876,GO:0019538,GO:0019752,GO:0034641,GO:0034645,GO:0034660,GO:0043038,GO:0043039,GO:0043170,GO:0043436,GO:…	map00970	bactNOG[38]	04RBS@bacNOG,05CRK@bactNOG,0NDNG@firmNOG,COG1190@NOG	05CRK|1.70695919457e-277|927.241577148	J	lysyL-tRNA synthetase	K04567	KARS; lysyl-tRNA synthetase, class II [EC:6.1.1.6]	748
WP_017427043.1	63614	64384	HNJHEJNJ_00065	CDS	fabI	1.3.1.9	Enoyl-[acyl-carrier-protein] reductase [NADH] FabI	886882.PPSC2_c0080	1.5e-166	547.6	FABI	GO:0000166,GO:0003674,GO:0003824,GO:0004312,GO:0004318,GO:0005488,GO:0006082,GO:0006461,GO:0006629,GO:0006631,GO:0006633,GO:0006950,GO:0008150,GO:0008152,GO:0008610,GO:0009058,GO:0009266,GO:0009409,GO:0009628,GO:0009987,GO:0016043,GO:0016053,GO:0016491,GO:0016627,GO:0016628,GO:0016740,GO:0016746,GO:0016747,GO:0019752,GO:0022607,GO:0030497,GO:0032787,GO:0033554,GO:0036094,GO:0043436,GO:0043933,GO:…	map00061,map00780,map01100	bactNOG[38]	04RXK@bacNOG,05CSJ@bactNOG,0NEVV@firmNOG,COG0623@NOG	05CSJ|4.596754158e-83|282.174835205	I	Enoyl- acyl-carrier-protein reductase NADH	K00208	fabI; enoyl-[acyl-carrier protein] reductase I [EC:1.3.1.9 1.3.1.10]	340
WP_019685748.1	64397	65857	HNJHEJNJ_00066	CDS	lgrA		Linear gramicidin synthase subunit A	886882.PPSC2_c0081	0	1092				bactNOG[38]	04Z5B@bacNOG,08VPE@bactNOG,0NTXR@firmNOG,COG0318@NOG	08VPE|1.46155136865e-201|674.990966797	I, Q	Amp-dependent synthetase and ligase			286
WP_016818889.1	65902	67125	HNJHEJNJ_00067	CDS	aldHT	1.2.1.5	Aldehyde dehydrogenase, thermostable	405948.SeryN2_010100012487	1.1e-110	359.2				bactNOG[38]	00PCJ@actNOG,08VPE@bactNOG,COG0318@NOG	08VPE|3.9377895442e-95|322.629638672	I, Q	Amp-dependent synthetase and ligase			221	K00135	16
WP_019685749.1	67122	68822	HNJHEJNJ_00068	CDS	ilvI	2.2.1.6	Acetolactate synthase isozyme 3 large subunit	886882.PPSC2_c0083	0	1223	FUSD		map00290,map00650,map00660,map00770,map01100,map01110,map01210,map01230	bactNOG[38]	08UY7@bactNOG,COG0028@NOG	08UY7|3.79800861701e-276|920.129394531	E	acetolactate synthase (large subunit)	K01652	E2.2.1.6L; acetolactate synthase I/II/III large subunit [EC:2.2.1.6]	168	K01608	25
WP_019685750.1	68843	70087	HNJHEJNJ_00069	CDS	fabF_1	2.3.1.179	3-oxoacyl-[acyl-carrier-protein] synthase 2	349520.PPE_00081	6.2e-269	886	FABF		map00061,map00780,map01100	bactNOG[38]	05C0Q@bactNOG,0NDUB@firmNOG,COG0304@NOG	0NDUB|1.54556551331e-174|583.354492188	I	Catalyzes the condensation reaction of fatty acid synthesis by the addition to an acyl acceptor of two carbons from malonyl-ACP (By similarity)	K09458	fabF; 3-oxoacyl-[acyl-carrier-protein] synthase II [EC:2.3.1.179]	436
WP_019685751.1	70092	70499	HNJHEJNJ_00070	CDS	fabZ_1	4.2.1.59	3-hydroxyacyl-[acyl-carrier-protein] dehydratase FabZ	944559.HMPREF9413_1136	1.7e-26	89.3	FABZ	GO:0005575,GO:0005622,GO:0005623,GO:0005737,GO:0044424,GO:0044464	map00061,map00780,map01100	bactNOG[38]	08YXN@bactNOG,COG0764@NOG	08YXN|4.48420308461e-29|104.669929504	I	Involved in unsaturated fatty acids biosynthesis. Catalyzes the dehydration of short chain beta-hydroxyacyl-ACPs and long chain saturated and unsaturated beta-hydroxyacyl-ACPs (By similarity)	K02372	fabZ; 3-hydroxyacyl-[acyl-carrier-protein] dehydratase [EC:4.2.1.59]	74
WP_016818536.1	96476	97933	HNJHEJNJ_00074	CDS	guaB_1	1.1.1.205	Inosine-5'-monophosphate dehydrogenase	886882.PPSC2_c0088	0	1056	GUAB	GO:0003674,GO:0003824,GO:0003938,GO:0004497,GO:0005575,GO:0005618,GO:0005622,GO:0005623,GO:0005737,GO:0005829,GO:0005886,GO:0006139,GO:0006163,GO:0006164,GO:0006177,GO:0006195,GO:0006204,GO:0006725,GO:0006753,GO:0006793,GO:0006796,GO:0006807,GO:0008150,GO:0008152,GO:0009056,GO:0009058,GO:0009116,GO:0009117,GO:0009119,GO:0009123,GO:0009124,GO:0009125,GO:0009126,GO:0009127,GO:0009128,GO:0009150,GO:…	map00230,map00983,map01100,map01110	bactNOG[38]	04RZ7@bacNOG,05CP4@bactNOG,0NDEJ@firmNOG,COG0516@NOG,COG0517@NOG	05CP4|1.15952667161e-250|836.868286133	F	Catalyzes the conversion of inosine 5'-phosphate (IMP) to xanthosine 5'-phosphate (XMP), the first committed and rate- limiting step in the de novo synthesis of guanine nucleotides, and therefore plays an important role in the regulation of cell growth (By similarity)	K00088	IMPDH; IMP dehydrogenase [EC:1.1.1.205]	770
WP_016818537.1	98265	99653	HNJHEJNJ_00075	CDS	dacA_1	3.4.16.4	D-alanyl-D-alanine carboxypeptidase DacA	886882.PPSC2_c0089	0	1020.3	DACA		map00550,map01100	bactNOG[38]	04SXT@bacNOG,05DZ1@bactNOG,0NDFG@firmNOG,COG1686@NOG	05DZ1|3.7334991215e-91|308.406799316	M	carboxypeptidase	K07258	dacC; serine-type D-Ala-D-Ala carboxypeptidase (penicillin-binding protein 5/6) [EC:3.4.16.4]	313
WP_013368723.1	99786	100667	HNJHEJNJ_00076	CDS	pdxS	4.3.3.6	Pyridoxal 5'-phosphate synthase subunit PdxS	886882.PPSC2_c0090	1e-191	630	PDXS	GO:0003674,GO:0003824,GO:0005575,GO:0005623,GO:0005886,GO:0006732,GO:0006793,GO:0006796,GO:0008150,GO:0008152,GO:0009058,GO:0009108,GO:0009987,GO:0016020,GO:0016829,GO:0016840,GO:0016843,GO:0019637,GO:0040007,GO:0042822,GO:0042823,GO:0044237,GO:0044249,GO:0044464,GO:0051186,GO:0051188,GO:0071704,GO:0071944,GO:0090407,GO:1901576	map00750	bactNOG[38]	04RJ7@bacNOG,05CD9@bactNOG,0NDAZ@firmNOG,COG0214@NOG	05CD9|7.56220299277e-160|534.085632324	H	Involved in the production of pyridoxal phosphate, probably by incorporating ammonia into the pyridine ring (By similarity)	K06215	pdxS; pyridoxal 5'-phosphate synthase pdxS subunit [EC:4.3.3.6]	476
WP_017427217.1	100684	101250	HNJHEJNJ_00077	CDS	pdxT	4.3.3.6	Pyridoxal 5'-phosphate synthase subunit PdxT	886882.PPSC2_c0091	1.4e-122	400.9	PDXT	GO:0003674,GO:0003824,GO:0006732,GO:0006793,GO:0006796,GO:0008150,GO:0008152,GO:0009058,GO:0009108,GO:0009987,GO:0016829,GO:0016840,GO:0016843,GO:0019637,GO:0040007,GO:0042822,GO:0042823,GO:0044237,GO:0044249,GO:0051186,GO:0051188,GO:0071704,GO:0090407,GO:1901576	map00750	bactNOG[38]	04TQY@bacNOG,08UHX@bactNOG,0NIB2@firmNOG,COG0311@NOG	08UHX|7.24187859388e-90|303.356201172	H	Involved in the hydrolysis of glutamine to glutamate and ammonia. Channels an ammonia molecule to PdxS (By similarity)	K08681	pdxT; 5'-phosphate synthase pdxT subunit [EC:4.3.3.6]	256
WP_013368725.1	101287	102570	HNJHEJNJ_00078	CDS	serS_1	6.1.1.11	Serine--tRNA ligase	886882.PPSC2_c0092	1.7e-289	955.6	SERS	GO:0000287,GO:0001887,GO:0003674,GO:0003824,GO:0004812,GO:0004828,GO:0005488,GO:0005575,GO:0005622,GO:0005623,GO:0005737,GO:0005829,GO:0006082,GO:0006139,GO:0006399,GO:0006412,GO:0006418,GO:0006434,GO:0006520,GO:0006575,GO:0006725,GO:0006807,GO:0008150,GO:0008152,GO:0008652,GO:0009058,GO:0009059,GO:0009069,GO:0009070,GO:0009987,GO:0010467,GO:0016053,GO:0016070,GO:0016259,GO:0016260,GO:0016874,GO:…	map00970	bactNOG[38]	04RAY@bacNOG,05CGR@bactNOG,0NDEG@firmNOG,COG0172@NOG	05CGR|7.0078454732e-212|706.94934082	J	Catalyzes the attachment of serine to tRNA(Ser). Is also able to aminoacylate tRNA(Sec) with serine, to form the misacylated tRNA L-seryl-tRNA(Sec), which will be further converted into selenocysteinyl-tRNA(Sec) (By similarity)	K01875	SARS; seryl-tRNA synthetase [EC:6.1.1.11]	614
WP_019685754.1	103860	104936	HNJHEJNJ_00083	CDS			hypothetical protein	1052684.PPM_0088	6.6e-227	740.8				bactNOG[38]	04YYJ@bacNOG,06MUK@bactNOG,0NU0J@firmNOG,0YD47@NOG	06MUK|3.24584876528e-157|526.114868164	S	NA			204
WP_019685756.1	105060	105617	HNJHEJNJ_00084	CDS	ydaF_1	2.3.1.-	Putative ribosomal N-acetyltransferase YdaF	886882.PPSC2_c0098	5.2e-122	399.8				bactNOG[38]	05D9U@bactNOG,COG1670@NOG	05D9U|1.00081827104e-68|235.475891113	J	N-acetyltransferase	K03790	rimJ; ribosomal-protein-alanine N-acetyltransferase [EC:2.3.1.128]	141
WP_017427224.1	105678	106178	HNJHEJNJ_00085	CDS	tadA_1	3.5.4.33	tRNA-specific adenosine deaminase	1052684.PPM_0090	5.4e-114	373.8	TADA	GO:0002097,GO:0002100,GO:0003674,GO:0003824,GO:0004000,GO:0005488,GO:0005575,GO:0005622,GO:0005623,GO:0005737,GO:0006139,GO:0006396,GO:0006399,GO:0006400,GO:0006725,GO:0006807,GO:0008033,GO:0008150,GO:0008152,GO:0008251,GO:0008270,GO:0009451,GO:0009987,GO:0010467,GO:0016070,GO:0016787,GO:0016810,GO:0016814,GO:0019239,GO:0034470,GO:0034641,GO:0034660,GO:0040007,GO:0043167,GO:0043169,GO:0043170,GO:…	map00230,map00240,map00330,map00791,map00983,map01100,map01120	bactNOG[38]	04UWS@bacNOG,08Z6B@bactNOG,0NJ9Q@firmNOG,COG0590@NOG	08Z6B|6.18871512908e-94|319.457000732	F, J	deaminase	K11991	tadA; tRNA(adenine34) deaminase [EC:3.5.4.33]	215
WP_019685757.1	106507	108783	HNJHEJNJ_00086	CDS	kinE_1	2.7.13.3	Sporulation kinase E	1052684.PPM_0091	0	1662.6			map02020	bactNOG[38]	04SZ4@bacNOG,05BZU@bactNOG,0NI43@firmNOG,0XNMH@NOG	04SZ4|3.98646782077e-149|500.349639893	T	Histidine kinase			405	K02491	31
WP_019685758.1	108834	109535	HNJHEJNJ_00087	CDS	rluF_1	5.4.99.21	23S rRNA pseudouridine(2604) synthase	886882.PPSC2_c0101	1.8e-156	509	RLUF			bactNOG[38]	04RRN@bacNOG,05FE9@bactNOG,0NFAA@firmNOG,COG1187@NOG	04RRN|1.87957252205e-127|426.189361572	J	Pseudouridine synthase	K06182	rluF; 23S rRNA pseudouridine2604 synthase [EC:5.4.99.21]	319
WP_013368735.1	109672	110499	HNJHEJNJ_00088	CDS	motB		Motility protein B	66692.ABC1984	4.1e-55	180.8	MOTB		map02030,map02040	bactNOG[38]	08SEK@bactNOG,COG1360@NOG	08SEK|3.60862361437e-68|232.956176758	N	ompa motb domain protein	K02557	motB; chemotaxis protein MotB	251
WP_013368736.1	110492	111286	HNJHEJNJ_00089	CDS	pomA_1		Chemotaxis protein PomA	886882.PPSC2_c0103	9.6e-170	557.2	MOTA	GO:0001539,GO:0003674,GO:0003774,GO:0003824,GO:0005575,GO:0005623,GO:0005886,GO:0006810,GO:0006928,GO:0006935,GO:0008150,GO:0008152,GO:0009605,GO:0009987,GO:0016020,GO:0016462,GO:0016787,GO:0016817,GO:0016818,GO:0017111,GO:0040011,GO:0042221,GO:0042330,GO:0044464,GO:0044699,GO:0044763,GO:0048870,GO:0050896,GO:0051179,GO:0051234,GO:0051674,GO:0071944	map02020,map02030,map02040	bactNOG[38]	04RPD@bacNOG,05E14@bactNOG,0NE3F@firmNOG,COG1291@NOG	05E14|3.92592398321e-88|297.705444336	N	MotA TolQ exbB proton channel	K02556	motA; chemotaxis protein MotA	304
WP_007428083.1	111885	112184	HNJHEJNJ_00091	CDS		4.2.1.96	Putative pterin-4-alpha-carbinolamine dehydratase	349520.PPE_00104	7.8e-69	218.7	PHHB			bactNOG[38]	04WMC@bacNOG,085HP@bactNOG,0NP5T@firmNOG,COG2154@NOG	085HP|4.54682537174e-44|151.397857666	K	Transcriptional coactivator pterin dehydratase			14	K01724	10
WP_019685759.1	112263	112769	HNJHEJNJ_00092	CDS			hypothetical protein	1052684.PPM_0097	4.5e-120	388.7				bactNOG[38]	04Y1D@bacNOG,05KIY@bactNOG,0NKZC@firmNOG,11U5D@NOG	05KIY|3.2499011689e-63|214.848937988	S	gCN5-related N-acetyltransferase			138	K03789	6
WP_016818549.1	116968	117474	HNJHEJNJ_00097	CDS			hypothetical protein	886882.PPSC2_c0111	2.8e-114	370.6	YWHD			bactNOG[38]	04TZU@bacNOG,08XFG@bactNOG,0NFZC@firmNOG,11716@NOG	08XFG|4.39921898853e-72|244.035797119	S	YwhD family			200
WP_019685763.1	117823	118329	HNJHEJNJ_00098	CDS	crr	2.7.1.199	PTS system glucose-specific EIIA component	886882.PPSC2_c0112	6.4e-107	341.7	TREP	GO:0005575,GO:0005623,GO:0005886,GO:0016020,GO:0044464,GO:0071944	map00010,map00500,map00520,map02060	bactNOG[38]	05C5Y@bactNOG,0P3J9@firmNOG,COG2190@NOG	0P3J9|9.23241505313e-74|250.747375488	G	phosphoenolpyruvate-dependent sugar phosphotransferase system, EIIA 1
WP_016818551.1	118495	118845	HNJHEJNJ_00099	CDS			hypothetical protein	886882.PPSC2_c0115	2e-71	228				bactNOG[38]	050CN@bacNOG,05Y1U@bactNOG,0NJ01@firmNOG,125J8@NOG	05Y1U|2.06604054901e-40|140.609848022	S	NA			126
WP_019685764.1	119213	120025	HNJHEJNJ_00100	CDS	spkB	2.7.11.1	Serine/threonine-protein kinase B	886882.PPSC2_c0117	2.1e-175	574	YYBG			bactNOG[38]	04RKX@bacNOG,05DDN@bactNOG,0NDCB@firmNOG,COG1357@NOG	05DDN|9.77158527035e-118|395.485961914	S	Pentapeptide repeat-containing protein			324
WP_019685765.1	120630	121679	HNJHEJNJ_00102	CDS			hypothetical protein														162	K11068	4
WP_017427232.1	124769	125596	HNJHEJNJ_00105	CDS	speE_1	2.5.1.16	Polyamine aminopropyltransferase	886882.PPSC2_c0124	4e-188	618.3	SPEE		map00270,map00330,map00410,map00480,map01100	bactNOG[38]	04S05@bacNOG,05CCX@bactNOG,0NDIT@firmNOG,COG0421@NOG	05CCX|1.01896711205e-102|347.766876221	E	Catalyzes the production of spermidine from putrescine and decarboxylated S-adenosylmethionine (dcSAM), which serves as an aminopropyl donor (By similarity)	K00797	speE; spermidine synthase [EC:2.5.1.16]	431
WP_019685769.1	127273	129012	HNJHEJNJ_00107	CDS			putative ABC transporter ATP-binding protein	445974.CLORAM_03107	6.4e-191	623.9			map02010	bactNOG[38]	05BZ1@bactNOG,0I6RX@eryNOG,0NDFU@firmNOG,COG1132@NOG	0I6RX|1.39667627129e-239|799.273132324	V	ABC transporter	K06147	ABCB-BAC; ATP-binding cassette, subfamily B, bacterial	441
WP_016818562.1	131896	132336						886882.PPSC2_c0129	3e-101	328	YWIB			bactNOG[38]	053AY@bacNOG,0684U@bactNOG,0NQZD@firmNOG,COG4506@NOG	0684U|2.12406935887e-40|140.94883728	S	Domain of unknown function (DUF1934)			109
WP_016818563.1	132333	134012	HNJHEJNJ_00111	CDS	argS_1	6.1.1.19	Arginine--tRNA ligase	289397.MBOVPG45_0328	8.1e-130	425.1	ARGS	GO:0005575,GO:0005622,GO:0005623,GO:0005737,GO:0044424,GO:0044464	map00970	bactNOG[38]	07RUW@bactNOG,1CA77@tenNOG,COG0018@NOG	07RUW|6.77274027349e-187|625.328063965	J	arginyl-trna synthetase	K01887	RARS; arginyl-tRNA synthetase [EC:6.1.1.19]	736
WP_019685773.1	135142	136020	HNJHEJNJ_00113	CDS	cmpR_1		HTH-type transcriptional activator CmpR	886882.PPSC2_c0132	3.3e-190	619.1	RBCR			bactNOG[38]	04ZJZ@bacNOG,05DUM@bactNOG,0NTZ7@firmNOG,COG0583@NOG	0NTZ7|7.48381742593e-140|468.280059814	K	Transcriptional regulator			198	K21703	16
WP_013368770.1	142952	143503	HNJHEJNJ_00119	CDS	rpoE_1		DNA-directed RNA polymerase subunit delta	886882.PPSC2_c0138	2.5e-116	379.6	RPOE		map00230,map00240,map01100,map03020	bactNOG[38]	04UUS@bacNOG,08Z1Y@bactNOG,0NJBJ@firmNOG,COG3343@NOG	08Z1Y|7.18531965548e-45|156.167694092	K	Participates in both the initiation and recycling phases of transcription. In the presence of the delta subunit, RNAP displays an increased specificity of transcription, a decreased affinity for nucleic acids, and an increased efficiency of RNA synthesis because of enhanced recycling (By similarity)	K03048	rpoE; DNA-directed RNA polymerase subunit delta	122
WP_016818572.1	143905	145506	HNJHEJNJ_00120	CDS	pyrG	6.3.4.2	CTP synthase	886882.PPSC2_c0140	0	1200.5	PYRG	GO:0003674,GO:0003824,GO:0003883,GO:0005575,GO:0005622,GO:0005623,GO:0005737,GO:0005829,GO:0005886,GO:0006139,GO:0006213,GO:0006220,GO:0006221,GO:0006241,GO:0006725,GO:0006753,GO:0006793,GO:0006796,GO:0006807,GO:0008150,GO:0008152,GO:0009058,GO:0009116,GO:0009117,GO:0009119,GO:0009141,GO:0009142,GO:0009147,GO:0009148,GO:0009163,GO:0009165,GO:0009199,GO:0009201,GO:0009208,GO:0009209,GO:0009218,GO:…	map00240,map01100	bactNOG[38]	04R67@bacNOG,05C8D@bactNOG,0NDN2@firmNOG,COG0504@NOG	05C8D|1.0218451068e-281|938.248596191	F	Catalyzes the ATP-dependent amination of UTP to CTP with either L-glutamine or ammonia as the source of nitrogen (By similarity)	K01937	pyrG; CTP synthase [EC:6.3.4.2]	853
WP_016818574.1	146338	147192	HNJHEJNJ_00122	CDS	fba	4.1.2.13	Fructose-bisphosphate aldolase	886882.PPSC2_c0144	4.7e-190	623.3	FBAA		map00010,map00030,map00051,map00680,map00710,map01100,map01110,map01120,map01230	bactNOG[38]	04S7Y@bacNOG,05D2N@bactNOG,0NDKF@firmNOG,COG0191@NOG	04S7Y|8.51239960942e-137|458.130615234	G	Aldolase	K01624	FBA; fructose-bisphosphate aldolase, class II [EC:4.1.2.13]	432
WP_016818575.1	147418	148671	HNJHEJNJ_00123	CDS	murAB	2.5.1.7	UDP-N-acetylglucosamine 1-carboxyvinyltransferase 2	886882.PPSC2_c0146	1.4e-272	900.3	MURA	GO:0005575,GO:0005622,GO:0005623,GO:0005737,GO:0044424,GO:0044464	map00520,map00550,map01100	bactNOG[38]	04R8Q@bacNOG,05CDF@bactNOG,0ND91@firmNOG,COG0766@NOG	05CDF|8.9474260933e-184|614.808166504	M	Cell wall formation. Adds enolpyruvyl to UDP-N- acetylglucosamine (By similarity)	K00790	murA; UDP-N-acetylglucosamine 1-carboxyvinyltransferase [EC:2.5.1.7]	568
WP_019685779.1	148931	150268	HNJHEJNJ_00124	CDS	rho	3.6.4.-	Transcription termination factor Rho	886882.PPSC2_c0147	7.1e-295	973.2	RHO	GO:0003674,GO:0003676,GO:0003723,GO:0005488,GO:0005575,GO:0005618,GO:0005623,GO:0005886,GO:0006139,GO:0006351,GO:0006353,GO:0006360,GO:0006363,GO:0006461,GO:0006725,GO:0006807,GO:0008150,GO:0008152,GO:0009058,GO:0009059,GO:0009987,GO:0010467,GO:0016020,GO:0016043,GO:0016070,GO:0018130,GO:0019438,GO:0022607,GO:0030312,GO:0032774,GO:0034641,GO:0034645,GO:0034654,GO:0040007,GO:0043170,GO:0043933,GO:…	map03018	bactNOG[38]	04R7B@bacNOG,05C4P@bactNOG,0NE91@firmNOG,COG1158@NOG	05C4P|1.88558470363e-208|696.051635742	K	Facilitates transcription termination by a mechanism that involves Rho binding to the nascent RNA, activation of Rho's RNA-dependent ATPase activity, and release of the mRNA from the DNA template (By similarity)	K03628	rho; transcription termination factor Rho	667
WP_019685780.1	150363	151634	HNJHEJNJ_00125	CDS			hypothetical protein	886882.PPSC2_c0148	2.5e-293	964.2				bactNOG[38]	04SZV@bacNOG,075YZ@bactNOG,0NF17@firmNOG,0XNSF@NOG	075YZ|2.63638841007e-183|612.083435059	S	radical SAM domain protein			544
WP_016818578.1	151787	151984	HNJHEJNJ_00126	CDS	rpmE		50S ribosomal protein L31	545693.BMQ_5171	4.3e-30	97.5	RPME	GO:0003674,GO:0003735,GO:0005198,GO:0005488,GO:0005575,GO:0005622,GO:0005623,GO:0005737,GO:0005829,GO:0005840,GO:0006412,GO:0008150,GO:0008152,GO:0008270,GO:0009058,GO:0009059,GO:0009987,GO:0010467,GO:0015934,GO:0019538,GO:0022625,GO:0022626,GO:0030529,GO:0032991,GO:0034645,GO:0040007,GO:0043167,GO:0043169,GO:0043170,GO:0043226,GO:0043228,GO:0043229,GO:0043232,GO:0044237,GO:0044238,GO:0044249,GO:…	map03010	bactNOG[38]	05VFB@bactNOG,COG0254@NOG	05VFB|1.92491454683e-34|122.08631897	J	Binds the 23S rRNA (By similarity)	K02909	RP-L31; large subunit ribosomal protein L31	113
WP_019685781.1	152520	154268	HNJHEJNJ_00127	CDS	dnaX_2	2.7.7.7	DNA polymerase III subunit tau	1052684.PPM_0138	0	1286	DNAX	GO:0008150,GO:0040007	map00230,map00240,map01100,map03030,map03430,map03440	bactNOG[38]	04RH3@bacNOG,05C6E@bactNOG,0NE38@firmNOG,COG2812@NOG	05C6E|5.87652949053e-190|635.765625	L	dna polymerase iii	K02343	DPO3G; DNA polymerase III subunit gamma/tau [EC:2.7.7.7]	517
WP_080561199.1	154300	154620						886882.PPSC2_c0152	1e-64	209.5	YAAK	GO:0005575,GO:0009295		bactNOG[38]	04VUB@bacNOG,0816I@bactNOG,0NKSW@firmNOG,COG0718@NOG	0816I|1.73020337319e-43|149.574401855	S	Binds to DNA and alters its conformation. May be involved in regulation of gene expression, nucleoid organization and DNA protection (By similarity)	K09747	uncharacterized protein	132
WP_016818580.1	154647	155246	HNJHEJNJ_00129	CDS	recR		Recombination protein RecR	886882.PPSC2_c0153	9.8e-134	439.5	RECR	GO:0000731,GO:0005575,GO:0006139,GO:0006259,GO:0006281,GO:0006310,GO:0006725,GO:0006807,GO:0006950,GO:0006974,GO:0008150,GO:0008152,GO:0009058,GO:0009059,GO:0009295,GO:0009314,GO:0009411,GO:0009416,GO:0009628,GO:0009987,GO:0018130,GO:0019438,GO:0033554,GO:0034641,GO:0034645,GO:0034654,GO:0043170,GO:0044237,GO:0044238,GO:0044249,GO:0044260,GO:0044271,GO:0044699,GO:0044763,GO:0046483,GO:0050896,GO:…	map03440	bactNOG[38]	04RKE@bacNOG,05F3K@bactNOG,0NDY5@firmNOG,COG0353@NOG	05F3K|2.02918644395e-104|352.87109375	L	May play a role in DNA repair. It seems to be involved in an RecBC-independent recombinational process of DNA repair. It may act with RecF and RecO (By similarity)	K06187	recR; recombination protein RecR	330
WP_019685782.1	157589	158731	HNJHEJNJ_00140	CDS	pucR_1		Purine catabolism regulatory protein	886882.PPSC2_c0157	3.4e-245	803.3				bactNOG[38]	04WI1@bacNOG,084B8@bactNOG,0P30E@firmNOG,COG2508@NOG	084B8|5.30781328449e-126|423.891571045	K	Transcriptional regulator PucR family			245	K02647	22
WP_019685783.1	158835	159959	HNJHEJNJ_00141	CDS	sugC	3.6.3.-	Trehalose import ATP-binding protein SugC	886882.PPSC2_c0158	1.4e-248	816.9	MSMK	GO:0005575,GO:0005623,GO:0005886,GO:0016020,GO:0044464,GO:0071944	map02010	bactNOG[38]	054MZ@bacNOG,08IJ9@bactNOG,0P69C@firmNOG,COG3839@NOG	054MZ|1.49432111534e-180|602.952514648	G	ABC transporter, ATP-binding protein	K10112	msmX; multiple sugar transport system ATP-binding protein	519
WP_016820103.1	160301	161239	HNJHEJNJ_00142	CDS	hprK	2.7.11.-	HPr kinase/phosphorylase	349520.PPE_00163	2.8e-204	671.4	HPRK	GO:0003674,GO:0003824,GO:0004647,GO:0004672,GO:0004674,GO:0006355,GO:0006464,GO:0006468,GO:0006793,GO:0006796,GO:0007154,GO:0007584,GO:0008150,GO:0008152,GO:0009605,GO:0009889,GO:0009890,GO:0009892,GO:0009987,GO:0009991,GO:0010468,GO:0010556,GO:0010558,GO:0010605,GO:0010629,GO:0016301,GO:0016310,GO:0016311,GO:0016740,GO:0016772,GO:0016773,GO:0016787,GO:0016788,GO:0016791,GO:0019219,GO:0019222,GO:…		bactNOG[38]	04RGD@bacNOG,05D1C@bactNOG,0NDXR@firmNOG,COG1493@NOG	05D1C|1.37573514094e-133|448.671508789	T	Catalyzes the ATP- as well as the pyrophosphate- dependent phosphorylation of a specific serine residue in HPr, a phosphocarrier protein of the phosphoenolpyruvate-dependent sugar phosphotransferase system (PTS). HprK P also catalyzes the pyrophosphate-producing, inorganic phosphate-dependent dephosphorylation (phosphorolysis) of seryl-phosphorylated HPr (P- Ser-HPr). The two antagonistic activit…	K06023	hprK; HPr kinase/phosphorylase [EC:2.7.11.- 2.7.4.-]	422
WP_019685784.1	161283	162338	HNJHEJNJ_00143	CDS	lgt	2.4.99.-	Prolipoprotein diacylglyceryl transferase	886882.PPSC2_c0160	1.7e-240	793.2	LGT	GO:0005575,GO:0005623,GO:0005886,GO:0016020,GO:0044464,GO:0071944		bactNOG[38]	04RU0@bacNOG,05C3B@bactNOG,0NEKR@firmNOG,COG0682@NOG	05C3B|2.58571829954e-100|338.068206787	M	Transfers the N-acyl diglyceride group on what will become the N-terminal cysteine of membrane lipoproteins (By similarity)	K13292	lgt; phosphatidylglycerol:prolipoprotein diacylglycerol transferase [EC:2.-.-.-]	305
WP_019685785.1	162335	162988	HNJHEJNJ_00144	CDS	ppaX	3.6.1.1	Pyrophosphatase PpaX	886882.PPSC2_c0161	9.1e-144	471.1	PPAX		map00190,map00630,map01100,map01110	bactNOG[38]	04TU9@bacNOG,07XGZ@bactNOG,0NI6U@firmNOG,COG0546@NOG	07XGZ|3.62683381716e-60|207.241882324	S	Hydrolase	K06019	ppaX; pyrophosphatase PpaX [EC:3.6.1.1]	191
WP_019685788.1	165004	166209	HNJHEJNJ_00147	CDS	hisZ		ATP phosphoribosyltransferase regulatory subunit	886882.PPSC2_c0165	1.6e-258	850.2	HISZ	GO:0005575,GO:0005622,GO:0005623,GO:0005737,GO:0044424,GO:0044464	map00340,map01100,map01110,map01230	bactNOG[38]	054PH@bacNOG,08IQ6@bactNOG,0P6BH@firmNOG,COG3705@NOG	08IQ6|4.13783559975e-140|470.011169434	E	Required for the first step of histidine biosynthesis. May allow the feedback regulation of ATP phosphoribosyltransferase activity by histidine (By similarity)	K02502	hisZ; ATP phosphoribosyltransferase regulatory subunit	350
WP_016820114.1	166206	166850	HNJHEJNJ_00148	CDS	hisG	2.4.2.17	ATP phosphoribosyltransferase	886882.PPSC2_c0166	2.1e-140	461.3	HISG	GO:0000105,GO:0003674,GO:0003824,GO:0003879,GO:0005575,GO:0005622,GO:0005623,GO:0005737,GO:0006082,GO:0006520,GO:0006547,GO:0006725,GO:0006807,GO:0008150,GO:0008152,GO:0008652,GO:0009058,GO:0009987,GO:0016053,GO:0016740,GO:0016757,GO:0016763,GO:0018130,GO:0019438,GO:0019752,GO:0034641,GO:0043436,GO:0044237,GO:0044238,GO:0044249,GO:0044281,GO:0044283,GO:0044424,GO:0044464,GO:0044710,GO:0044711,GO:…	map00340,map01100,map01110,map01230	bactNOG[38]	04SEU@bacNOG,05E21@bactNOG,0NE93@firmNOG,COG0040@NOG	05E21|1.93281103753e-87|297.218597412	E	Catalyzes the condensation of ATP and 5-phosphoribose 1- diphosphate to form N'-(5'-phosphoribosyl)-ATP (PR-ATP). Has a crucial role in the pathway because the rate of histidine biosynthesis seems to be controlled primarily by regulation of HisG enzymatic activity (By similarity)	K00765	hisG; ATP phosphoribosyltransferase [EC:2.4.2.17]	277
WP_019685789.1	166913	168226	HNJHEJNJ_00149	CDS	hisD	1.1.1.23	Histidinol dehydrogenase	886882.PPSC2_c0167	4.3e-279	921.3	HISD	GO:0005575,GO:0005618,GO:0005623,GO:0008150,GO:0030312,GO:0040007,GO:0044464,GO:0071944	map00340,map01100,map01110,map01230	bactNOG[38]	04RKN@bacNOG,05CEK@bactNOG,0NDSS@firmNOG,COG0141@NOG	05CEK|3.01941045827e-208|697.508728027	E	Catalyzes the sequential NAD-dependent oxidations of L- histidinol to L-histidinaldehyde and then to L-histidine (By similarity)	K00013	hisD; histidinol dehydrogenase [EC:1.1.1.23]	540
WP_029514775.1	168210	168818	HNJHEJNJ_00150	CDS	hisB	4.2.1.19	Imidazoleglycerol-phosphate dehydratase	349520.PPE_00176	5.4e-135	443.5	HISB	GO:0000105,GO:0003674,GO:0003824,GO:0004401,GO:0004424,GO:0005575,GO:0005622,GO:0005623,GO:0005737,GO:0006082,GO:0006520,GO:0006547,GO:0006725,GO:0006793,GO:0006796,GO:0006807,GO:0008150,GO:0008152,GO:0008652,GO:0009058,GO:0009987,GO:0016053,GO:0016311,GO:0016787,GO:0016788,GO:0016791,GO:0016829,GO:0016835,GO:0016836,GO:0018130,GO:0019438,GO:0019752,GO:0034641,GO:0040007,GO:0042578,GO:0043436,GO:…	map00340,map01100,map01110,map01230	bactNOG[38]	04STT@bacNOG,05ECC@bactNOG,0NI5Q@firmNOG,COG0131@NOG	05ECC|7.64398718652e-94|317.520782471	E	imidazole-glycerol-phosphate dehydratase	K01693	hisB; imidazoleglycerol-phosphate dehydratase [EC:4.2.1.19]	318
WP_016820117.1	168822	169451	HNJHEJNJ_00151	CDS	hisH	2.4.2.-	Imidazole glycerol phosphate synthase subunit HisH	349520.PPE_00177	1.5e-137	452.2	HISH	GO:0005575,GO:0005618,GO:0005622,GO:0005623,GO:0005737,GO:0008150,GO:0030312,GO:0040007,GO:0044424,GO:0044464,GO:0071944	map00340,map01100,map01110,map01230	bactNOG[38]	04UAX@bacNOG,08UJE@bactNOG,0NI5H@firmNOG,COG0118@NOG	08UJE|3.93157737384e-88|298.220367432	E	IGPS catalyzes the conversion of PRFAR and glutamine to IGP, AICAR and glutamate. The HisH subunit provides the glutamine amidotransferase activity that produces the ammonia necessary to HisF for the synthesis of IGP and AICAR (By similarity)	K02501	hisH; glutamine amidotransferase [EC:2.4.2.-]	238
WP_019685791.1	169548	170279	HNJHEJNJ_00152	CDS	hisA	5.3.1.16	1-(5-phosphoribosyl)-5-[(5-phosphoribosylamino)methylideneamino] imidazole-4-carboxamide isomerase	886882.PPSC2_c0170	2.2e-154	507.6	HISA	GO:0000105,GO:0000162,GO:0005575,GO:0005622,GO:0005623,GO:0005737,GO:0006082,GO:0006520,GO:0006547,GO:0006568,GO:0006576,GO:0006586,GO:0006725,GO:0006807,GO:0008150,GO:0008152,GO:0008652,GO:0009058,GO:0009072,GO:0009073,GO:0009308,GO:0009309,GO:0009987,GO:0016053,GO:0018130,GO:0019438,GO:0019752,GO:0034641,GO:0040007,GO:0042401,GO:0042430,GO:0042435,GO:0043436,GO:0044106,GO:0044237,GO:0044238,GO:…	map00340,map00400,map01100,map01110,map01230	bactNOG[38]	04SIP@bacNOG,05CJV@bactNOG,0NH6Y@firmNOG,COG0106@NOG	05CJV|1.30823065677e-114|386.896697998	E	Phosphoribosylformimino-5-aminoimidazole carboxamide ribotide isomerase	K01814	hisA; phosphoribosylformimino-5-aminoimidazole carboxamide ribotide isomerase [EC:5.3.1.16]	287
WP_016820119.1	170291	171049	HNJHEJNJ_00153	CDS	hisF	4.1.3.-	Imidazole glycerol phosphate synthase subunit HisF	349520.PPE_00179	2.1e-167	550.8	HISF	GO:0005575,GO:0005622,GO:0005623,GO:0005737,GO:0044424,GO:0044464	map00340,map01100,map01110,map01230	bactNOG[38]	04R7P@bacNOG,05C0S@bactNOG,0ND6W@firmNOG,COG0107@NOG	05C0S|8.22213225725e-146|490.417266846	E	IGPS catalyzes the conversion of PRFAR and glutamine to IGP, AICAR and glutamate. The HisF subunit catalyzes the cyclization activity that produces IGP and AICAR from PRFAR using the ammonia provided by the HisH subunit (By similarity)	K02500	hisF; cyclase [EC:4.1.3.-]	363
WP_019685792.1	171046	171786	HNJHEJNJ_00154	CDS	hisI	3.5.4.19	Phosphoribosyl-AMP cyclohydrolase	886882.PPSC2_c0172	1e-151	499.2	HISI	GO:0000105,GO:0003674,GO:0003824,GO:0004635,GO:0004636,GO:0005575,GO:0005622,GO:0005623,GO:0005737,GO:0006082,GO:0006520,GO:0006547,GO:0006725,GO:0006807,GO:0008150,GO:0008152,GO:0008652,GO:0009058,GO:0009987,GO:0016053,GO:0016462,GO:0016787,GO:0016810,GO:0016814,GO:0016817,GO:0016818,GO:0018130,GO:0019238,GO:0019438,GO:0019752,GO:0034641,GO:0043436,GO:0044237,GO:0044238,GO:0044249,GO:0044281,GO:…	map00340,map01100,map01110,map01230	bactNOG[38]	04RDP@bacNOG,05K8F@bactNOG,0NGAH@firmNOG,COG0139@NOG,COG0140@NOG	05K8F|7.55832198586e-86|292.033447266	E	Phosphoribosyl-amp cyclohydrolase	K11755	hisIE; phosphoribosyl-ATP pyrophosphohydrolase / phosphoribosyl-AMP cyclohydrolase [EC:3.6.1.31 3.5.4.19]	258
WP_019685793.1	171823	172647	HNJHEJNJ_00155	CDS	hisK_1	3.1.3.15	Histidinol-phosphatase	886882.PPSC2_c0173	2e-186	610.8			map00340,map01100,map01110,map01230	bactNOG[38]	04UC7@bacNOG,08W76@bactNOG,0NDIQ@firmNOG,COG1387@NOG	08W76|3.83856820259e-80|271.974090576	E	histidinol phosphate phosphatase hisj family	K04486	E3.1.3.15B; histidinol-phosphatase (PHP family) [EC:3.1.3.15]	253
WP_017427877.1	172881	174650	HNJHEJNJ_00156	CDS	bepA	3.4.-.-	Beta-barrel assembly-enhancing protease	886882.PPSC2_c0174	0	1313.9	YVCD			bactNOG[38]	04TN1@bacNOG,05RHP@bactNOG,0NFVK@firmNOG,0XTC2@NOG	05RHP|3.60235211608e-193|645.880615234	S	Tetratricopeptide tpr_2 repeat protein			530
WP_013368806.1	174690	175643	HNJHEJNJ_00157	CDS	trxB_1	1.8.1.9	Thioredoxin reductase	886882.PPSC2_c0175	8.4e-219	721.7	TRXB	GO:0000166,GO:0001666,GO:0003674,GO:0003824,GO:0003916,GO:0003918,GO:0004356,GO:0004791,GO:0005488,GO:0005575,GO:0005622,GO:0005623,GO:0005737,GO:0005829,GO:0006139,GO:0006152,GO:0006163,GO:0006195,GO:0006200,GO:0006220,GO:0006725,GO:0006753,GO:0006793,GO:0006796,GO:0006807,GO:0006950,GO:0008094,GO:0008150,GO:0008152,GO:0009056,GO:0009116,GO:0009117,GO:0009119,GO:0009123,GO:0009125,GO:0009126,GO:…	map00240,map00450	bactNOG[38]	04SHT@bacNOG,05C3M@bactNOG,0NE5Z@firmNOG,COG0492@NOG	05C3M|7.48325566549e-163|546.999633789	O	thioredoxin reductase	K00384	trxB; thioredoxin reductase (NADPH) [EC:1.8.1.9]	450
WP_016820123.1	176049	176999	HNJHEJNJ_00158	CDS	glcK_1	2.7.1.2	Glucokinase	886882.PPSC2_c0176	1.9e-208	684.4	GLK	GO:0005575,GO:0005622,GO:0005623,GO:0005737,GO:0044424,GO:0044464	map00010,map00052,map00500,map00520,map00521,map00524,map01100,map01110,map01120	bactNOG[38]	04RQH@bacNOG,05DKQ@bactNOG,0NFG2@firmNOG,COG1940@NOG	04RQH|6.44551067285e-118|396.762451172	G	Glucokinase	K00845	glk; glucokinase [EC:2.7.1.2]	274
WP_013368808.1	177062	177961	HNJHEJNJ_00159	CDS	yvcJ		Nucleotide-binding protein YvcJ	886882.PPSC2_c0177	1e-203	671.2	YHBJ	GO:0005575,GO:0005623,GO:0005886,GO:0006139,GO:0006396,GO:0006725,GO:0006807,GO:0008150,GO:0008152,GO:0009987,GO:0010467,GO:0016020,GO:0016070,GO:0034641,GO:0043170,GO:0044237,GO:0044238,GO:0044260,GO:0044464,GO:0046483,GO:0048518,GO:0050789,GO:0065007,GO:0071704,GO:0071944,GO:0090304,GO:1901360		bactNOG[38]	04S0T@bacNOG,05C21@bactNOG,0ND8A@firmNOG,COG1660@NOG	05C21|4.10780384276e-118|397.65826416	S	Displays ATPase and GTPase activities (By similarity)	K06958	rapZ; RNase adapter protein RapZ	383
WP_013368809.1	177974	178960	HNJHEJNJ_00160	CDS			Gluconeogenesis factor	886882.PPSC2_c0178	9.1e-219	720.3	YBHK			bactNOG[38]	04SVX@bacNOG,05CHW@bactNOG,0NDQB@firmNOG,COG0391@NOG	05CHW|3.86867474589e-146|490.993804932	S	UPF0052 protein			410
WP_013368810.1	178966	179910	HNJHEJNJ_00161	CDS	whiA		Sporulation transcription regulator WhiA	886882.PPSC2_c0179	4.6e-206	677.9	WHIA	GO:0005575,GO:0005618,GO:0005623,GO:0005886,GO:0008150,GO:0016020,GO:0030312,GO:0043937,GO:0044464,GO:0050789,GO:0050793,GO:0065007,GO:0071944		bactNOG[38]	04RA4@bacNOG,05CIE@bactNOG,0NDR7@firmNOG,COG1481@NOG	05CIE|1.00958706941e-126|425.367858887	K	May be required for sporulation (By similarity)	K09762	uncharacterized protein	438
WP_013368811.1	180046	180315	HNJHEJNJ_00162	CDS	crh		HPr-like protein Crh	886882.PPSC2_c0180	5.3e-54	173.9	CRH			bactNOG[38]	04VPC@bacNOG,05KRI@bactNOG,0NM3E@firmNOG,COG1925@NOG	05KRI|1.33837256861e-34|120.488258362	G	phosphocarrier protein (HPr
WP_019685794.1	180588	181343	HNJHEJNJ_00163	CDS			26 kDa periplasmic immunogenic protein	886882.PPSC2_c0181	1e-156	513.6	OMP	GO:0005575,GO:0005623,GO:0042597,GO:0044464		bactNOG[38]	04WA7@bacNOG,05MPN@bactNOG,0NPN9@firmNOG,COG2968@NOG	05MPN|2.5995900567e-68|233.30569458	S	Membrane			16	K09807	12
WP_019685795.1	181582	182691	HNJHEJNJ_00164	CDS			hypothetical protein	886882.PPSC2_c0182	1.6e-241	792.7			map05143	bactNOG[38]	04V01@bacNOG,05VSK@bactNOG,0NJB7@firmNOG,1228C@NOG	05VSK|1.35534607847e-78|267.971893311	S	Copper amine oxidase domain protein			225	K14475	15
WP_013368815.1	182806	183402	HNJHEJNJ_00165	CDS	clpP_1	3.4.21.92	ATP-dependent Clp protease proteolytic subunit	886882.PPSC2_c0184	9.6e-130	426.6	CLPP	GO:0005575,GO:0005622,GO:0005623,GO:0005737,GO:0044424,GO:0044464	map04112	bactNOG[38]	04RVT@bacNOG,05CCQ@bactNOG,0NECV@firmNOG,COG0740@NOG	05CCQ|1.86902531781e-109|369.682495117	O	Cleaves peptides in various proteins in a process that requires ATP hydrolysis. Has a chymotrypsin-like activity. Plays a major role in the degradation of misfolded proteins (By similarity)	K01358	clpP; ATP-dependent Clp protease, protease subunit [EC:3.4.21.92]	319
WP_013368817.1	185075	186085	HNJHEJNJ_00168	CDS	gap	1.2.1.12	Glyceraldehyde-3-phosphate dehydrogenase	526218.Sterm_0230	2.4e-177	578.7	GAP	GO:0005575,GO:0005622,GO:0005623,GO:0005737,GO:0044424,GO:0044464	map00010,map01100,map01110,map01120,map01230,map04066,map05010	bactNOG[38]	05C17@bactNOG,0QEVF@fusoNOG,COG0057@NOG	0QEVF|1.66403999987e-192|641.708435059	G	Glyceraldehyde-3-phosphate dehydrogenase	K00134	GAPDH; glyceraldehyde 3-phosphate dehydrogenase [EC:1.2.1.12]	559
WP_016820125.1	186208	187389	HNJHEJNJ_00169	CDS	pgk	2.7.2.3	Phosphoglycerate kinase	1052684.PPM_0171	3.2e-257	849	PGK	GO:0005575,GO:0005576,GO:0005622,GO:0005623,GO:0005737,GO:0005886,GO:0008150,GO:0016020,GO:0040007,GO:0044424,GO:0044464,GO:0071944	map00010,map00051,map00562,map00710,map01100,map01110,map01120,map01230	bactNOG[38]	05BZA@bactNOG,0ND8W@firmNOG,COG0126@NOG	05BZA|2.05417264291e-195|654.659851074	G	Phosphoglycerate kinase	K00927	PGK; phosphoglycerate kinase [EC:2.7.2.3]	578
WP_013308264.1	187449	188201	HNJHEJNJ_00170	CDS	tpiA	5.3.1.1	Triosephosphate isomerase	349520.PPE_00197	7.4e-165	542.7	TPIA	GO:0003674,GO:0003824,GO:0004807,GO:0005575,GO:0005576,GO:0005622,GO:0005623,GO:0005737,GO:0005829,GO:0005886,GO:0005975,GO:0005996,GO:0006006,GO:0006007,GO:0006091,GO:0006094,GO:0006096,GO:0008150,GO:0008152,GO:0009056,GO:0009058,GO:0009987,GO:0016020,GO:0016051,GO:0016052,GO:0016853,GO:0016860,GO:0016861,GO:0019318,GO:0019319,GO:0019320,GO:0040007,GO:0044237,GO:0044238,GO:0044424,GO:0044444,GO:…	map00010,map00051,map00562,map00710,map01100,map01110,map01120,map01230	bactNOG[38]	04RFM@bacNOG,05CP7@bactNOG,0ND5H@firmNOG,COG0149@NOG	05CP7|3.50002570597e-114|385.574523926	G	Triose-phosphate isomerase	K01803	TPI; triosephosphate isomerase (TIM) [EC:5.3.1.1]	337
WP_016820126.1	188203	189747	HNJHEJNJ_00171	CDS	gpmI	5.4.2.12	2,3-bisphosphoglycerate-independent phosphoglycerate mutase	886882.PPSC2_c0189	0	1162.8	GPMI	GO:0003674,GO:0003824,GO:0004619,GO:0005488,GO:0005575,GO:0005622,GO:0005623,GO:0005737,GO:0005975,GO:0005996,GO:0006006,GO:0006007,GO:0006091,GO:0006096,GO:0008150,GO:0008152,GO:0009056,GO:0009987,GO:0016052,GO:0016853,GO:0016866,GO:0016868,GO:0019318,GO:0019320,GO:0030145,GO:0043167,GO:0043169,GO:0044237,GO:0044238,GO:0044424,GO:0044464,GO:0044723,GO:0044724,GO:0046365,GO:0046537,GO:0046872,GO:…	map00010,map00260,map00680,map01100,map01110,map01120,map01230	bactNOG[38]	04RW0@bacNOG,05CJI@bactNOG,0NE4S@firmNOG,COG0696@NOG	05CJI|5.63719707636e-244|814.773132324	G	Catalyzes the interconversion of 2-phosphoglycerate and 3-phosphoglycerate (By similarity)	K15633	gpmI; 2,3-bisphosphoglycerate-independent phosphoglycerate mutase [EC:5.4.2.12]	758
WP_013368821.1	189811	191097	HNJHEJNJ_00172	CDS	eno	4.2.1.11	Enolase	886882.PPSC2_c0190	2.6e-283	935.6	ENO	GO:0005575,GO:0005576,GO:0005622,GO:0005623,GO:0005737,GO:0009986,GO:0044424,GO:0044464	map00010,map00680,map01100,map01110,map01120,map01230,map03018,map04066	bactNOG[38]	04RSN@bacNOG,05C70@bactNOG,0NDKN@firmNOG,COG0148@NOG	05C70|2.6368803927e-231|771.099914551	G	Catalyzes the reversible conversion of 2- phosphoglycerate into phosphoenolpyruvate. It is essential for the degradation of carbohydrates via glycolysis (By similarity)	K01689	ENO; enolase [EC:4.2.1.11]	665
WP_013368823.1	191428	191661	HNJHEJNJ_00173	CDS	secG		putative protein-export membrane protein SecG	886882.PPSC2_c0192	2e-45	143.2	SECG	GO:0005575,GO:0005623,GO:0005886,GO:0016020,GO:0044464,GO:0071944	map03060,map03070	bactNOG[38]	04WSB@bacNOG,05XZU@bactNOG,0NNMZ@firmNOG,COG1314@NOG	05XZU|7.39391529696e-40|137.671524048	U	Preprotein translocase, subunit SecG	K03075	secG; preprotein translocase subunit SecG	85
WP_019685796.1	191850	194459	HNJHEJNJ_00174	CDS	rnr	3.1.13.1	Ribonuclease R	886882.PPSC2_c0193	0	1921	RNR	GO:0000154,GO:0000175,GO:0003674,GO:0003824,GO:0004518,GO:0004527,GO:0004532,GO:0004540,GO:0005575,GO:0005622,GO:0005623,GO:0005737,GO:0006139,GO:0006364,GO:0006396,GO:0006725,GO:0006807,GO:0008150,GO:0008152,GO:0008408,GO:0008997,GO:0009451,GO:0009987,GO:0010467,GO:0016070,GO:0016071,GO:0016072,GO:0016556,GO:0016787,GO:0016788,GO:0016796,GO:0016896,GO:0022613,GO:0034470,GO:0034641,GO:0034660,GO:…	map03018	bactNOG[38]	04RC6@bacNOG,05C40@bactNOG,0NDEP@firmNOG,COG0557@NOG	05C40|0.0|1085.74157715	K	3'-5' exoribonuclease that releases 5'-nucleoside monophosphates and is involved in maturation of structured RNAs (By similarity)	K12573	rnr; ribonuclease R [EC:3.1.-.-]	970
WP_007428162.1	194724	195203	HNJHEJNJ_00175	CDS	smpB		SsrA-binding protein	886882.PPSC2_c0194	8.8e-105	343.8	SMPB	GO:0003674,GO:0003676,GO:0003723,GO:0005488,GO:0005575,GO:0005622,GO:0005623,GO:0005737,GO:0005829,GO:0006464,GO:0008150,GO:0008152,GO:0009987,GO:0019538,GO:0036211,GO:0043170,GO:0043412,GO:0044237,GO:0044238,GO:0044260,GO:0044267,GO:0044424,GO:0044444,GO:0044464,GO:0070930,GO:0071704,GO:0097159,GO:1901363		bactNOG[38]	04U6M@bacNOG,08UH4@bactNOG,0NI29@firmNOG,COG0691@NOG	08UH4|7.33720107011e-73|248.383255005	O	Binds specifically to the SsrA RNA (tmRNA) and is required for stable association of SsrA with ribosomes (By similarity)	K03664	smpB; SsrA-binding protein	220
WP_019685797.1	197417	197644	HNJHEJNJ_00179	CDS			hypothetical protein
WP_019685798.1	198351	199355	HNJHEJNJ_00181	CDS			hypothetical protein														59	K20276	2
WP_019685799.1	200445	201119	HNJHEJNJ_00182	CDS			hypothetical protein	886882.PPSC2_c0255	1.6e-126	410.3				bactNOG[38]	050ZN@bacNOG,067WB@bactNOG,0NSA7@firmNOG,0XUQH@NOG	067WB|1.20787877806e-69|236.558929443	S	NA			134
WP_019685800.1	201116	202531	HNJHEJNJ_00183	CDS			hypothetical protein	886882.PPSC2_c0256	0	1044.5				bactNOG[38]	04YXG@bacNOG,08VU0@bactNOG,0NIZ8@firmNOG,11K16@NOG	08VU0|1.30996294406e-166|559.254272461	S	NA			444
WP_019685801.1	202608	203858						388400.BB14905_10030	9.9e-71	227.1				bactNOG[38]	054N8@bacNOG,08IME@bactNOG,0P6A1@firmNOG,0ZK09@NOG	08IME|4.17284690553e-82|273.724182129	S	NA			229
WP_016820136.1	204395	204811	HNJHEJNJ_00186	CDS			hypothetical protein	886882.PPSC2_c0199	1.1e-97	314.9				bactNOG[38]	05MG5@bactNOG,0NMH6@firmNOG,11VB7@NOG	05MG5|1.31731228715e-54|188.344787598	S	NA			145
WP_019685804.1	205931	206881	HNJHEJNJ_00189	CDS	mhqO_1	1.13.11.-	Putative ring-cleaving dioxygenase MhqO	886882.PPSC2_c0263	1.1e-214	705.3	MHQO	GO:0005575,GO:0005622,GO:0005623,GO:0005737,GO:0044424,GO:0044464		bactNOG[38]	04SH7@bacNOG,05DA2@bactNOG,0NG2I@firmNOG,COG0346@NOG	05DA2|9.7684025234e-138|463.360778809	E	glyoxalase bleomycin resistance protein dioxygenase	K15975	glyoxalase family protein	391
WP_016820141.1	208572	209294	HNJHEJNJ_00191	CDS	gmuR_1		HTH-type transcriptional regulator GmuR	886882.PPSC2_c0265	1.2e-161	526.9	GNTR			bactNOG[38]	04RCX@bacNOG,05D32@bactNOG,0NE73@firmNOG,COG2188@NOG	05D32|8.39786383977e-106|355.615692139	K	Transcriptional regulator			312
WP_019685806.1	209587	211971	HNJHEJNJ_00192	CDS	xpkA	4.1.2.9	Xylulose-5-phosphate phosphoketolase	886882.PPSC2_c0266	0	1830.4	XFP		map00030,map00680,map00710,map01100,map01120	bactNOG[38]	04RVY@bacNOG,07QRI@bactNOG,0NDRX@firmNOG,COG3957@NOG	07QRI|0.0|1266.90405273	G	Phosphoketolase	K01621	xfp; xylulose-5-phosphate/fructose-6-phosphate phosphoketolase [EC:4.1.2.9 4.1.2.22]	1155
WP_019685807.1	212250	213092	HNJHEJNJ_00193	CDS	dkgB	1.1.1.274	2,5-diketo-D-gluconic acid reductase B	1052684.PPM_0245	2.4e-140	458.2	DKG		map00051,map00363,map00591,map00625,map00650,map01100,map01120	bactNOG[38]	04SXH@bacNOG,05CV8@bactNOG,0NDP9@firmNOG,COG0656@NOG	04SXH|1.83607156703e-137|459.971801758	C	reductase			376
WP_019685808.1	213272	213931	HNJHEJNJ_00194	CDS	ydjF_1		Phage shock protein A	523794.Lebu_0790	3.8e-52	165.1				bactNOG[38]	0808B@bactNOG,0QGSF@fusoNOG,COG1842@NOG	0808B|9.16648535738e-65|221.370895386	K, T	Phage shock protein	K03969	pspA; phage shock protein A	215
WP_016820145.1	213958	214992	HNJHEJNJ_00195	CDS			hypothetical protein	886882.PPSC2_c0269	6.6e-242	795.2	YDJG	GO:0005575,GO:0005623,GO:0005886,GO:0016020,GO:0044464,GO:0071944		bactNOG[38]	04RYV@bacNOG,05DQX@bactNOG,0NDZQ@firmNOG,0XNNM@NOG	05DQX|1.10649606853e-118|399.944976807	S	Zinc finger domain			422
WP_016820147.1	215805	216797	HNJHEJNJ_00197	CDS			hypothetical protein	886882.PPSC2_c0271	1.2e-224	735.7				bactNOG[38]	04SN3@bacNOG,07QHT@bactNOG,0P2MD@firmNOG,COG4260@NOG	07QHT|5.4034945866e-132|443.070983887	S	virion core protein (Lumpy skin disease			484
WP_019685810.1	217003	220743	HNJHEJNJ_00198	CDS		3.2.1.55	Extracellular exo-alpha-L-arabinofuranosidase	886882.PPSC2_c0272	0	2789.8			map00520,map01110	bactNOG[38]	05CAW@bactNOG,COG3534@NOG	05CAW|2.06319736908e-259|867.202880859	G	domain protein			732
WP_019685811.1	220894	222291	HNJHEJNJ_00199	CDS	phy	3.1.3.8	3-phytase	1052684.PPM_0252	2.9e-298	981.5	PHY	GO:0003674,GO:0003824,GO:0005575,GO:0005576,GO:0006793,GO:0006796,GO:0008150,GO:0008152,GO:0009987,GO:0016158,GO:0016311,GO:0016787,GO:0016788,GO:0016791,GO:0042578,GO:0044237	map00562	bactNOG[38]	07T32@bactNOG,COG4247@NOG	07T32|6.84495419303e-138|462.281585693	I	3-phytase (EC 3.1.3.8)	K01083	E3.1.3.8; 3-phytase [EC:3.1.3.8]	357
WP_019685815.1	231913	234171	HNJHEJNJ_00208	CDS	hypBA1_3	3.2.1.185	Non-reducing end beta-L-arabinofuranosidase	886882.PPSC2_c0281	0	1684.4				bactNOG[38]	04YVA@bacNOG,05DQC@bactNOG,0NEVM@firmNOG,COG3533@NOG	05DQC|1.9497788555e-219|733.968444824	G	protein, conserved in bacteria	K09955	uncharacterized protein	601
WP_016820157.1	234302	235195	HNJHEJNJ_00209	CDS	btr_1		HTH-type transcriptional activator Btr	886882.PPSC2_c0282	2.4e-197	646.6	YISR			bactNOG[38]	0517E@bacNOG,06HBX@bactNOG,0NMJD@firmNOG,0XQYN@NOG	06HBX|9.67575041201e-77|261.472442627	K	Transcriptional Regulator AraC Family			244
WP_019685816.1	235310	236248	HNJHEJNJ_00210	CDS			hypothetical protein	985665.HPL003_08705	3.4e-199	653	YWQG			bactNOG[38]	04W3V@bacNOG,08XI2@bactNOG,0NM3J@firmNOG,COG3878@NOG	08XI2|2.61064068383e-50|174.637176514	S	Domain of unknown function (DUF1963)			151
WP_019685818.1	236742	239786	HNJHEJNJ_00212	CDS	cbgA	3.2.1.23	Beta-galactosidase	886882.PPSC2_c0286	0	2344	LACZ		map00052,map00511,map00600,map01100	bactNOG[38]	04S1C@bacNOG,05CNT@bactNOG,0NDQX@firmNOG,COG3250@NOG	04S1C|0.0|1345.5715332	G	beta-galactosidase	K01190	lacZ; beta-galactosidase [EC:3.2.1.23]	1100
WP_016820162.1	241657	242946	HNJHEJNJ_00215	CDS	lacE		Lactose-binding protein	717606.PaecuDRAFT_0250	3.2e-202	662			map02010	bactNOG[38]	054TK@bacNOG,08JE7@bactNOG,0P6JR@firmNOG,0ZW1V@NOG	08JE7|2.69344848222e-166|556.453308105	G	solute-binding protein	K10188	lacE; lactose/L-arabinose transport system substrate-binding protein	498
WP_017425627.1	245112	246677	HNJHEJNJ_00217	CDS			putative response regulatory protein	886882.PPSC2_c0291	0	1125.3			map02020	bactNOG[38]	0505F@bacNOG,08Z1J@bactNOG,0NJB4@firmNOG,COG4753@NOG	08Z1J|9.4331459793e-233|776.91998291	T	Two component transcriptional regulator, AraC family	K07720	yesN; two-component system, response regulator YesN	226
WP_013368919.1	246914	247549	HNJHEJNJ_00218	CDS	udk	2.7.1.48	Uridine kinase	886882.PPSC2_c0292	2.3e-143	470.2	UDK	GO:0003674,GO:0003824,GO:0004849,GO:0005575,GO:0005622,GO:0005623,GO:0005737,GO:0006139,GO:0006213,GO:0006220,GO:0006221,GO:0006222,GO:0006725,GO:0006753,GO:0006793,GO:0006796,GO:0006807,GO:0008150,GO:0008152,GO:0009058,GO:0009116,GO:0009117,GO:0009119,GO:0009123,GO:0009124,GO:0009129,GO:0009130,GO:0009156,GO:0009161,GO:0009163,GO:0009165,GO:0009173,GO:0009174,GO:0009218,GO:0009220,GO:0009259,GO:…	map00240,map00983,map01100	bactNOG[38]	04RCT@bacNOG,05DBI@bactNOG,0NDVQ@firmNOG,COG0572@NOG	05DBI|9.7440845605e-87|294.7706604	F	uridine monophosphokinase	K00876	udk; uridine kinase [EC:2.7.1.48]	249
WP_019685820.1	247625	248146	HNJHEJNJ_00219	CDS			hypothetical protein	886882.PPSC2_c0293	1.5e-116	379.4	IRC4			bactNOG[38]	04U90@bacNOG,05SRN@bactNOG,0NEAV@firmNOG,COG4283@NOG	05SRN|3.78532177286e-67|227.941497803	S	Protein of unknown function (DUF1706)			191
WP_019685821.1	248487	250586	HNJHEJNJ_00220	CDS	pelB_1	4.2.2.2	Pectate lyase B	243274.TM0433	3.3e-27	87.9		GO:0005575,GO:0005576,GO:0005615,GO:0044421	map00040	bactNOG[38]	05DBA@bactNOG,1CHDR@therNOG,COG3866@NOG	05DBA|1.27771667779e-50|175.785263062	G	pectate lyase			142	K01728	59
WP_016820169.1	250676	251020	HNJHEJNJ_00221	CDS			hypothetical protein														18	K07738	1
WP_019685823.1	254093	255748	HNJHEJNJ_00223	CDS			hypothetical protein	349520.PPE_00244	0	1109.9	YWQB			bactNOG[38]	04VKM@bacNOG,05KBK@bactNOG,0NKU2@firmNOG,11TWI@NOG	05KBK|4.59974978681e-150|504.247009277	S	Zinc finger, swim domain protein			406
WP_016820175.1	259879	260544	HNJHEJNJ_00227	CDS	yvdM	5.4.2.6	Beta-phosphoglucomutase	1052684.PPM_0284	2.4e-139	455.5	PGMB	GO:0000287,GO:0003674,GO:0003824,GO:0005488,GO:0005575,GO:0005622,GO:0005623,GO:0005737,GO:0005975,GO:0006950,GO:0006974,GO:0008150,GO:0008152,GO:0008801,GO:0009292,GO:0009294,GO:0009636,GO:0009987,GO:0016853,GO:0016866,GO:0016868,GO:0033554,GO:0042221,GO:0043167,GO:0043169,GO:0044238,GO:0044424,GO:0044464,GO:0044699,GO:0044763,GO:0044764,GO:0046677,GO:0046872,GO:0050896,GO:0051704,GO:0051716,GO:…	map00500	bactNOG[38]	04TYP@bacNOG,07URF@bactNOG,0NHFU@firmNOG,COG0637@NOG	07URF|1.19372744065e-74|254.774291992	G	beta-phospho-glucomutase	K01838	pgmB; beta-phosphoglucomutase [EC:5.4.2.6]	200	K01838/K05342	21
WP_019685827.1	260569	262851	HNJHEJNJ_00228	CDS	malP	2.4.1.8	Maltose phosphorylase	1052684.PPM_0285	0	1738.9	MAPA		map00500,map01100	bactNOG[38]	04RBZ@bacNOG,05C71@bactNOG,0NE1G@firmNOG,COG1554@NOG	05C71|2.03247417621e-270|902.934082031	G	hydrolase family 65, central catalytic	K00691	mapA; maltose phosphorylase [EC:2.4.1.8]	933
WP_019685828.1	263006	264013	HNJHEJNJ_00229	CDS	malR		HTH-type transcriptional regulator MalR	886882.PPSC2_c0309	8e-220	722.7	MALR		map00473,map01100	bactNOG[38]	04RMY@bacNOG,05FKQ@bactNOG,0NEN2@firmNOG,COG1609@NOG	05FKQ|2.34033024465e-123|414.569488525	K	transcriptional regulator			375
WP_016820178.1	264259	265923	HNJHEJNJ_00230	CDS	ptsG_1	2.7.1.199	PTS system glucose-specific EIICBA component	886882.PPSC2_c0310	0	1194.3	PTSG	GO:0005575,GO:0005623,GO:0005886,GO:0016020,GO:0044464,GO:0071944	map00010,map00500,map00520,map02060	bactNOG[38]	04R94@bacNOG,05CI1@bactNOG,0NDGP@firmNOG,COG1263@NOG,COG1264@NOG	05CI1|1.72379700107e-186|624.982116699	G	PTS System	K20107	PTS-Mal-EIIB; PTS system, maltose-specific IIB component [EC:2.7.1.208]	98	K20116/K20117/K20118	93
WP_019685829.1	265929	266750						886882.PPSC2_c0311	2.7e-180	589.9	RGFB			bactNOG[38]	04U78@bacNOG,08VKW@bactNOG,0NI3A@firmNOG,COG3568@NOG	08VKW|2.26592139485e-95|323.223724365	S	Endonuclease Exonuclease phosphatase	K06896	mapP; maltose 6'-phosphate phosphatase [EC:3.1.3.90]	250
WP_019685831.1	268158	268655	HNJHEJNJ_00233	CDS			hypothetical protein	349520.PPE_00254	4.8e-112	362.1				bactNOG[38]	05N8J@bactNOG,11WBI@NOG	05N8J|1.18046803616e-47|164.804016113	S	NA			125
WP_019685832.1	268962	270455	HNJHEJNJ_00234	CDS	otcC	1.14.13.38	Anhydrotetracycline monooxygenase	886882.PPSC2_c0314	0	1055.9	YHJG		map00360,map01120	bactNOG[38]	0552D@bacNOG,07SCK@bactNOG,0P70U@firmNOG,COG0654@NOG	07SCK|1.8333258853e-173|580.943664551	C, H	Monooxygenase			497
WP_019685834.1	271144	272073	HNJHEJNJ_00236	CDS	cheY_1		Chemotaxis protein CheY	886882.PPSC2_c0316	1.5e-196	643.1	GLNL		map02020	bactNOG[38]	04T10@bacNOG,08WD6@bactNOG,0NGE7@firmNOG,COG0784@NOG	08WD6|2.32891617963e-108|364.713897705	T	response regulator	K07719	ycbB; two-component system, response regulator YcbB	236
WP_016820186.1	273595	274848	HNJHEJNJ_00238	CDS	gltT		Proton/sodium-glutamate symport protein	886882.PPSC2_c0318	2.7e-265	872.4	GLTP	GO:0003674,GO:0005215,GO:0005310,GO:0005342,GO:0005343,GO:0005575,GO:0005623,GO:0005886,GO:0006810,GO:0006811,GO:0006812,GO:0006814,GO:0006820,GO:0006835,GO:0008150,GO:0008324,GO:0008509,GO:0008514,GO:0009987,GO:0015075,GO:0015077,GO:0015081,GO:0015291,GO:0015293,GO:0015294,GO:0015296,GO:0015370,GO:0015672,GO:0015711,GO:0015849,GO:0016020,GO:0017153,GO:0022804,GO:0022857,GO:0022890,GO:0022891,GO:…		bactNOG[38]	04RVJ@bacNOG,05CK2@bactNOG,0NDRB@firmNOG,COG1301@NOG	04RVJ|1.72604199394e-178|596.552124023	C	proton sodium-glutamate symport protein	K11102	gltP; proton glutamate symport protein	608
WP_019685836.1	275108	276619	HNJHEJNJ_00239	CDS	yfmS_1		Putative sensory transducer protein YfmS	349520.PPE_00259	0	1074.1				bactNOG[38]	04X16@bacNOG,05BZU@bactNOG,0NIKQ@firmNOG,0XNMH@NOG	04X16|2.45402536612e-254|847.546447754	T	Methyl-accepting chemotaxis protein (MCP) signalling domain			456
WP_019685837.1	276755	277117	HNJHEJNJ_00240	CDS			hypothetical protein	886882.PPSC2_c0320	1.7e-73	237.9	YPAA			bactNOG[38]	04X4K@bacNOG,05KA3@bactNOG,0NQ1B@firmNOG,COG3759@NOG	05KA3|1.34724789773e-47|163.49949646	M	membrAne	K08987	putative membrane protein	148
WP_019685838.1	277277	278896	HNJHEJNJ_00241	CDS	appA_1		Oligopeptide-binding protein AppA	349520.PPE_00261	0	1164.8			map02010	bactNOG[38]	04RXJ@bacNOG,05DEF@bactNOG,0NDJ4@firmNOG,COG0747@NOG	04RXJ|1.8303672891e-237|791.864868164	E	Oligopeptide-binding protein	K02035	ABC.PE.S; peptide/nickel transport system substrate-binding protein	457
WP_019685839.1	280830	281867						349520.PPE_00264	3e-228	751.8	DPPD1		map02010	bactNOG[38]	05C3U@bactNOG,0NDKB@firmNOG,COG0444@NOG	0NDKB|7.73500729354e-163|546.186767578	E, P	ABC transporter	K15583	oppD; oligopeptide transport system ATP-binding protein	273	K02031	53
WP_019685841.1	284709	285266	HNJHEJNJ_00248	CDS			hypothetical protein	349520.PPE_00271	3.9e-112	362.8				bactNOG[38]	04X8E@bacNOG,08513@bactNOG,0NPU8@firmNOG,121RJ@NOG	08513|8.94275922664e-62|210.695892334	S	acetyltransferase			150
WP_049789157.1	285309	285533																			18	K11733	1
WP_019685844.1	288575	289411	HNJHEJNJ_00252	CDS	araC_1		Arabinose operon regulatory protein	349520.PPE_00275	4.2e-164	536.2	BL03053			bactNOG[38]	04XET@bacNOG,08RXB@bactNOG,0NIXY@firmNOG,COG2207@NOG	08RXB|2.01316548527e-68|234.531021118	K	Transcriptional regulator (AraC family)			208
WP_016820203.1	292807	293823	HNJHEJNJ_00256	CDS	adh	1.1.1.1	Alcohol dehydrogenase	634994.GCWU000323_00043	5.7e-156	506.4	ADHP	GO:0003674,GO:0003824,GO:0004022,GO:0004024,GO:0006081,GO:0006091,GO:0006113,GO:0006117,GO:0006950,GO:0006974,GO:0008150,GO:0008152,GO:0009056,GO:0009987,GO:0010033,GO:0015980,GO:0016491,GO:0016614,GO:0016616,GO:0016899,GO:0033554,GO:0042221,GO:0044237,GO:0044248,GO:0044699,GO:0044710,GO:0044763,GO:0045471,GO:0046185,GO:0046187,GO:0047639,GO:0050896,GO:0051716,GO:0055114,GO:0071704,GO:0097305,GO:…	map00010,map00071,map00350,map00625,map00626,map00830,map00980,map00982,map01100,map01110,map01120	bactNOG[38]	05DQ4@bactNOG,0QEN0@fusoNOG,COG1064@NOG	0QEN0|2.81816634408e-168|562.102233887	C	alcohol dehydrogenase	K13953	adhP; alcohol dehydrogenase, propanol-preferring [EC:1.1.1.1]	528
WP_019685849.1	295639	296481	HNJHEJNJ_00259	CDS	ytbE	1.-.-.-	putative oxidoreductase YtbE	1052684.PPM_0311	6.7e-186	613	YTBE		map00051,map00363,map00591,map00625,map00650,map01100,map01120	bactNOG[38]	04R8P@bacNOG,05CV8@bactNOG,0NDP9@firmNOG,COG0656@NOG	05CV8|6.1830773029e-140|470.479248047	C	reductase			442
WP_019685850.1	296649	297671	HNJHEJNJ_00260	CDS	ccpA_1		Catabolite control protein A	886882.PPSC2_c0337	1e-220	724.9	SCRR	GO:0001071,GO:0003674,GO:0003700,GO:0006355,GO:0008150,GO:0009889,GO:0010468,GO:0010556,GO:0019219,GO:0019222,GO:0031323,GO:0031326,GO:0050789,GO:0050794,GO:0051171,GO:0051252,GO:0060255,GO:0065007,GO:0080090,GO:2000112,GO:2001141		bactNOG[38]	04RVV@bacNOG,05D4X@bactNOG,0NDRV@firmNOG,COG1609@NOG	05D4X|1.82982206415e-126|424.734375	K	repressor	K03484	scrR; LacI family transcriptional regulator, sucrose operon repressor	333
WP_019685851.1	297854	299329	HNJHEJNJ_00261	CDS	scrB_1	3.2.1.26	Sucrose-6-phosphate hydrolase	886882.PPSC2_c0338	0	1142.6	SCRB		map00052,map00500,map01100	bactNOG[38]	054GC@bacNOG,08HKT@bactNOG,0P5XZ@firmNOG,COG1621@NOG	08HKT|5.9504879884e-164|550.729309082	G	sucrose-6-phosphate hydrolase	K01193	INV; beta-fructofuranosidase [EC:3.2.1.26]	541
WP_019685852.1	301954	303369	HNJHEJNJ_00264	CDS	pyk_1	2.7.1.40	Pyruvate kinase	886882.PPSC2_c0341	0	1016.9	PYK	GO:0003674,GO:0003824,GO:0003840,GO:0004743,GO:0005575,GO:0005622,GO:0005623,GO:0005737,GO:0005829,GO:0005886,GO:0005975,GO:0005996,GO:0006006,GO:0006007,GO:0006082,GO:0006090,GO:0006091,GO:0006094,GO:0006096,GO:0006139,GO:0006163,GO:0006725,GO:0006753,GO:0006793,GO:0006796,GO:0006807,GO:0008150,GO:0008152,GO:0009056,GO:0009058,GO:0009117,GO:0009987,GO:0015977,GO:0016020,GO:0016051,GO:0016052,GO:…	map00010,map00230,map00620,map00710,map01100,map01110,map01120,map01230,map04930,map05203	bactNOG[38]	05CA9@bactNOG,COG0469@NOG	05CA9|3.98586281388e-205|686.181945801	G	Pyruvate kinase	K00873	PK; pyruvate kinase [EC:2.7.1.40]	533
WP_017425676.1	308500	308841	HNJHEJNJ_00270	CDS	yhaH		Inner membrane protein YhaH	349520.PPE_00288	1.7e-66	216.4	YHAI			bactNOG[38]	04VSM@bacNOG,05KAF@bactNOG,0NKT6@firmNOG,COG3152@NOG	05KAF|8.7777865742e-50|172.702545166	S	membrAne			135
WP_019685857.1	309272	311707	HNJHEJNJ_00271	CDS	abn2_1	3.2.1.99	Extracellular endo-alpha-(1->5)-L-arabinanase 2	349520.PPE_00289	0	1754.3	ABN2			bactNOG[38]	06Z5D@bactNOG,COG3507@NOG	06Z5D|3.28232991698e-222|743.58416748	G	Glycoside Hydrolase Family 43	K06113	abnA; arabinan endo-1,5-alpha-L-arabinosidase [EC:3.2.1.99]	624
WP_007428290.1	312092	312292	HNJHEJNJ_00272	CDS	cspB_1		Cold shock protein CspB	886882.PPSC2_c0345	2.1e-43	139.1	CSPA	GO:0005575,GO:0005622,GO:0005623,GO:0005737,GO:0044424,GO:0044464		bactNOG[38]	04WHT@bacNOG,05VEQ@bactNOG,0NNKU@firmNOG,COG1278@NOG	04WHT|3.36702628087e-37|129.223495483	K	Cold shock protein	K03704	cspA; cold shock protein (beta-ribbon, CspA family)	125
WP_013308357.1	312424	312639	HNJHEJNJ_00273	CDS			hypothetical protein	349520.PPE_00291	3.9e-52	162.8				bactNOG[38]	04XIE@bacNOG,067SD@bactNOG,0NQY7@firmNOG,0XUEA@NOG	067SD|1.0463853113e-34|120.880447388	S	NA			70
WP_019685859.1	314116	314661	HNJHEJNJ_00276	CDS	speG_1	2.3.1.57	Spermidine N(1)-acetyltransferase	444177.Bsph_2389	4.4e-73	235.4				bactNOG[38]	054HE@bacNOG,08HSU@bactNOG,0P600@firmNOG,11VJM@NOG	08HSU|6.97793676001e-42|146.232421875	S	Gcn5-related n-acetyltransferase			246
WP_019685863.1	316827	317594	HNJHEJNJ_00280	CDS			hypothetical protein	886882.PPSC2_c0354	3.5e-168	545.7				bactNOG[38]	051NW@bacNOG,07284@bactNOG,0NXX9@firmNOG,0YZTK@NOG	07284|1.73840318301e-144|483.170196533	S	NA			24	K01992	2
WP_017425683.1	317634	318119	HNJHEJNJ_00281	CDS			hypothetical protein														54	K06156	2
WP_019685864.1	318484	319701	HNJHEJNJ_00282	CDS			hypothetical protein	886882.PPSC2_c0356	3.5e-267	878.2				bactNOG[38]	04UZ8@bacNOG,07Y0F@bactNOG,0NRU3@firmNOG,COG4922@NOG	07Y0F|7.41099413743e-125|418.910858154	S	SnoaL-like polyketide cyclase			309
WP_019685866.1	320562	321566	HNJHEJNJ_00284	CDS	rbsR_1		Ribose operon repressor	886882.PPSC2_c0358	1.3e-219	717.9				bactNOG[38]	04TDT@bacNOG,05FA5@bactNOG,0NFFV@firmNOG,COG1609@NOG	05FA5|3.86654581455e-135|454.626647949	K	transcriptional regulator	K02529	lacI; LacI family transcriptional regulator	303	K17074	36
WP_019685867.1	321732	325172	HNJHEJNJ_00285	CDS		2.4.1.333	1,2-beta-oligoglucan phosphorylase	886882.PPSC2_c0359	0	2599.2	Y3568			bactNOG[38]	04S82@bacNOG,07T40@bactNOG,0P2P3@firmNOG,COG3459@NOG	07T40|0.0|1641.26403809	G	Inherit from COG: Glycosyltransferase 36	K21298	E2.4.1.333; 1,2-beta-oligoglucan phosphorylase [EC:2.4.1.333]	1223
WP_019685868.1	325186	327360	HNJHEJNJ_00286	CDS		3.2.1.21	Beta-glucosidase BoGH3B	349520.PPE_00306	0	1558.9	BGLX	GO:0003674,GO:0003824,GO:0003899,GO:0004553,GO:0005575,GO:0005623,GO:0005975,GO:0005976,GO:0006139,GO:0006725,GO:0006807,GO:0008150,GO:0008152,GO:0008422,GO:0009056,GO:0009058,GO:0009059,GO:0009987,GO:0015926,GO:0016070,GO:0016740,GO:0016772,GO:0016779,GO:0016787,GO:0016798,GO:0018130,GO:0019438,GO:0032774,GO:0034062,GO:0034641,GO:0034654,GO:0042597,GO:0043170,GO:0044237,GO:0044238,GO:0044248,GO:…	map00460,map00500,map00940,map01100,map01110	bactNOG[38]	04SVT@bacNOG,07QK4@bactNOG,0NDS8@firmNOG,COG1472@NOG	04SVT|5.59732903938e-285|950.189575195	G	Glycoside hydrolase family 3 domain protein	K05349	bglX; beta-glucosidase [EC:3.2.1.21]	821
WP_029514783.1	327933	329186						290399.Arth_3146	2.3e-72	234.4			map02010	bactNOG[38]	00GU5@actNOG,07VMH@bactNOG,COG1653@NOG	07VMH|8.59031584797e-114|383.614746094	G	ABC transporter	K02027	ABC.MS.S; multiple sugar transport system substrate-binding protein	342
WP_019685872.1	333993	335441						349520.PPE_00315	0	1101.1				bactNOG[38]	05C4X@bactNOG,0NDBE@firmNOG,COG0641@NOG	05C4X|2.17373290393e-77|264.03338623	S	radical SAM domain protein	K06871	uncharacterized protein	282
WP_019685877.1	339665	341179	HNJHEJNJ_00298	CDS	abfA	3.2.1.55	Intracellular exo-alpha-(1->5)-L-arabinofuranosidase	886882.PPSC2_c0371	0	1170.4	ABFA		map00520,map01110	bactNOG[38]	04RSQ@bacNOG,05CZZ@bactNOG,0NEWG@firmNOG,COG3534@NOG	05CZZ|4.21207556021e-156|524.019165039	G	Alpha-N-arabinofuranosidase (EC 3.2.1.55)	K01209	abfA; alpha-N-arabinofuranosidase [EC:3.2.1.55]	777
WP_019685878.1	341604	343499	HNJHEJNJ_00299	CDS	htpG_1		Chaperone protein HtpG	378806.STAUR_2160	4.2e-156	510.9	HSP90XC		map04141,map04151,map04612,map04621,map04626,map04914,map04915,map05200,map05215	bactNOG[38]	08KVJ@bactNOG,0GKYQ@delNOG,0HM4T@dproNOG,16RV3@proNOG,COG0326@NOG	08KVJ|6.95925696088e-151|503.499237061	O	Heat shock protein	K04079	HSP90A; molecular chaperone HtpG	477
WP_019685879.1	343524	344585	HNJHEJNJ_00300	CDS			hypothetical protein	886882.PPSC2_c0373	9.1e-239	783.3				bactNOG[38]	052IM@bacNOG,08SG2@bactNOG,0NZ7K@firmNOG,0XT0S@NOG	08SG2|9.4458474703e-117|394.594696045	S	NA			274
WP_019685880.1	344676	345422	HNJHEJNJ_00301	CDS	glpQ_1	3.1.4.46	Glycerophosphodiester phosphodiesterase	886882.PPSC2_c0374	5.2e-163	535.1	GLPQ		map00564	bactNOG[38]	04TWS@bacNOG,08QXE@bactNOG,0NF42@firmNOG,COG0584@NOG	08QXE|9.19257598654e-97|328.162261963	C	glycerophosphoryl diester phosphodiesterase	K01126	E3.1.4.46; glycerophosphoryl diester phosphodiesterase [EC:3.1.4.46]	219
WP_016820232.1	345589	346416	HNJHEJNJ_00302	CDS		2.1.1.-	putative methyltransferase	886882.PPSC2_c0375	1.9e-186	606.5				bactNOG[38]	07X0S@bactNOG,0P2SV@firmNOG,0ZW2H@NOG	07X0S|1.90384033724e-85|288.742370605	S	methyltransferase			227
WP_017425700.1	346558	347439	HNJHEJNJ_00303	CDS	gtaB_1	2.7.7.9	UTP--glucose-1-phosphate uridylyltransferase	349520.PPE_00325	4.1e-190	626.3	GALU	GO:0000271,GO:0000287,GO:0003674,GO:0003824,GO:0003983,GO:0005488,GO:0005575,GO:0005622,GO:0005623,GO:0005737,GO:0005829,GO:0005886,GO:0005975,GO:0005976,GO:0005996,GO:0006011,GO:0006012,GO:0006139,GO:0006629,GO:0006725,GO:0006753,GO:0006793,GO:0006796,GO:0006807,GO:0008150,GO:0008152,GO:0008610,GO:0008653,GO:0009056,GO:0009058,GO:0009059,GO:0009103,GO:0009117,GO:0009225,GO:0009987,GO:0016020,GO:…	map00040,map00052,map00500,map00520,map01100,map01110	bactNOG[38]	05C3Y@bactNOG,0NDTB@firmNOG,COG1210@NOG	05C3Y|2.14505567929e-126|425.806152344	M	UTP-glucose-1-phosphate uridylyltransferase	K00963	UGP2; UTP--glucose-1-phosphate uridylyltransferase [EC:2.7.7.9]	341
WP_019685884.1	353867	358159	HNJHEJNJ_00309	CDS	vpr	3.4.21.-	Minor extracellular protease vpr	349520.PPE_00331	0	2938.7	VPR	GO:0003674,GO:0003824,GO:0004175,GO:0004252,GO:0008150,GO:0008152,GO:0008233,GO:0008236,GO:0016787,GO:0017171,GO:0070011		bactNOG[38]	04RYS@bacNOG,05EY9@bactNOG,0NEFE@firmNOG,COG1404@NOG	05EY9|1.41593935972e-194|651.48425293	O	peptidase S8 and S53, subtilisin, kexin, sedolisin			910
WP_025363786.1	358525	359457						886882.PPSC2_c0383	6.4e-199	654	PPAC	GO:0005575,GO:0005622,GO:0005623,GO:0005737,GO:0044424,GO:0044464	map00190	bactNOG[38]	04R9V@bacNOG,05E2M@bactNOG,0NDGS@firmNOG,COG1227@NOG	05E2M|1.05487169361e-128|427.247406006	C	Manganese-dependent inorganic pyrophosphatase	K15986	ppaC; manganese-dependent inorganic pyrophosphatase [EC:3.6.1.1]	441
WP_019685886.1	361102	362064	HNJHEJNJ_00313	CDS	ligD_1		Multifunctional non-homologous end joining DNA repair protein LigD	886882.PPSC2_c0386	9.7e-224	733.9	LIG	GO:0003674,GO:0003824,GO:0003909,GO:0003910,GO:0005575,GO:0005622,GO:0005623,GO:0005694,GO:0006139,GO:0006259,GO:0006260,GO:0006261,GO:0006266,GO:0006271,GO:0006273,GO:0006281,GO:0006289,GO:0006725,GO:0006807,GO:0006950,GO:0006974,GO:0008150,GO:0008152,GO:0009058,GO:0009059,GO:0009987,GO:0016874,GO:0016886,GO:0022616,GO:0033554,GO:0034641,GO:0034645,GO:0043170,GO:0043226,GO:0043228,GO:0043229,GO:…	map03030,map03410,map03420,map03430,map03450	bactNOG[38]	054SY@bacNOG,08J9Q@bactNOG,0P6IE@firmNOG,COG1793@NOG	08J9Q|9.10293692458e-114|383.978607178	L	DNA ligase	K01971	ligD; bifunctional non-homologous end joining protein LigD [EC:6.5.1.1]	233
WP_013369011.1	362257	362532	HNJHEJNJ_00314	CDS			hypothetical protein	886882.PPSC2_c0387	7.6e-60	192.3				bactNOG[38]	04WPK@bacNOG,067U0@bactNOG,0NP75@firmNOG,COG2388@NOG	067U0|5.66626867353e-29|104.21635437	S	#NAME?	K06975	uncharacterized protein	68
WP_019685887.1	363572	364846	HNJHEJNJ_00316	CDS	yesO_2		Putative ABC transporter substrate-binding protein YesO	886882.PPSC2_c0389	2.5e-278	914.2	MALE			bactNOG[38]	07RKH@bactNOG,0NKCY@firmNOG,COG1653@NOG	07RKH|4.12061598469e-130|437.074523926	G	extracellular solute-binding protein family 1	K17244	chiE; putative chitobiose transport system substrate-binding protein	302
WP_019685889.1	366733	368559	HNJHEJNJ_00319	CDS		3.2.1.169	O-GlcNAcase	886882.PPSC2_c0392	0	1363.8	NAGH	GO:0005575,GO:0005618,GO:0005623,GO:0030312,GO:0044464,GO:0071944	map00511,map00520,map00531,map00603,map00604,map01100,map01110,map04142	bactNOG[38]	04WYQ@bacNOG,05CPE@bactNOG,0NDT5@firmNOG,0XPBQ@NOG	05CPE|7.32094855724e-138|464.508666992	S	K01197 hyaluronoglucosaminidase EC 3.2.1.35	K01197	hya; hyaluronoglucosaminidase [EC:3.2.1.35]	371
WP_019685890.1	368655	370196	HNJHEJNJ_00320	CDS			hypothetical protein	886882.PPSC2_c0393	0	1139.2				bactNOG[38]	05CW2@bactNOG,0ND9Y@firmNOG,0YAIS@NOG	05CW2|6.19616791329e-170|568.757385254	S	NA			430
WP_019685891.1	370202	370921						886882.PPSC2_c0394	1.7e-148	486.7	NANE	GO:0003674,GO:0003824,GO:0006040,GO:0006050,GO:0006051,GO:0006053,GO:0008150,GO:0008152,GO:0009056,GO:0016853,GO:0016854,GO:0016857,GO:0046346,GO:0046348,GO:0047465,GO:0071704,GO:1901135,GO:1901136,GO:1901575	map00520,map01100,map01110	bactNOG[38]	04T72@bacNOG,05C9S@bactNOG,0NF4Z@firmNOG,COG3010@NOG	05C9S|4.4603884227e-113|381.646331787	G	Converts N-acetylmannosamine-6-phosphate (ManNAc-6-P) to N-acetylglucosamine-6-phosphate (GlcNAc-6-P) (By similarity)	K01788	nanE; N-acylglucosamine-6-phosphate 2-epimerase [EC:5.1.3.9]	235
WP_017425714.1	370899	371738	HNJHEJNJ_00322	CDS	ybbH_1		putative HTH-type transcriptional regulator YbbH	985665.HPL003_09505	9.4e-173	568.3	GNTR			bactNOG[38]	04UQT@bacNOG,06KNT@bactNOG,0NDWM@firmNOG,COG1737@NOG	06KNT|1.16723562479e-89|303.813873291	K	transcriptional regulator			256
WP_049789159.1	371834	372796						1052684.PPM_0369	5e-196	646.3	GLCK		map00010,map00052,map00500,map00520,map00521,map00524,map01100,map01110,map01120	bactNOG[38]	05DKQ@bactNOG,COG1940@NOG	05DKQ|2.59244300752e-84|286.647796631	G	ROK family	K00845	glk; glucokinase [EC:2.7.1.2]	136
WP_019685893.1	372822	374432	HNJHEJNJ_00324	CDS	sthA	1.6.1.1	Soluble pyridine nucleotide transhydrogenase	886882.PPSC2_c0397	0	1234.8				bactNOG[38]	04T3T@bacNOG,06BIN@bactNOG,0NES4@firmNOG,0XQG1@NOG	06BIN|1.72982586994e-168|564.79901123	S	fad dependent oxidoreductase			562
WP_019685894.1	375458	376561	HNJHEJNJ_00329	CDS	nreB_1	2.7.13.3	Oxygen sensor histidine kinase NreB	665959.HMPREF1013_02763	5.3e-189	615				bactNOG[38]	04YER@bacNOG,05BZU@bactNOG,0NURK@firmNOG,0XNMH@NOG	0NURK|1.40930305174e-100|333.36428833	T	PAS fold			346
WP_013369023.1	376554	377207	HNJHEJNJ_00330	CDS	nreC_1		Oxygen regulatory protein NreC	349520.PPE_00371	1.2e-140	457.5	NREC		map02020	bactNOG[38]	04U21@bacNOG,05WH1@bactNOG,0NHFM@firmNOG,COG2197@NOG	04U21|2.5753067457e-93|314.313690186	T	Member of the two-component regulatory system NreB NreC involved in the control of dissimilatory nitrate nitrite reduction in response to oxygen. Phosphorylated NreC binds to a GC-rich palindromic sequence at the promoters of the nitrate (narGHJI) and nitrite (nir) reductase operons, as well as the	K07696	nreC; two-component system, NarL family, response regulator NreC	275
WP_017428696.1	377352	377801	HNJHEJNJ_00331	CDS			hypothetical protein														17	K10851	1
WP_017428697.1	378100	378840	HNJHEJNJ_00332	CDS	fnr_1		Anaerobic regulatory protein	886882.PPSC2_c0401	2.5e-165	542.5	FNR			bactNOG[38]	04TQS@bacNOG,05IJJ@bactNOG,0NHEY@firmNOG,COG0664@NOG	05IJJ|3.40507558531e-71|243.187515259	T	transcriptional regulator, crp fnr family			205	K01420	19
WP_019685895.1	379935	381266	HNJHEJNJ_00334	CDS	msmE_1		Multiple sugar-binding protein	349520.PPE_00377	6e-288	941.2			map02010	bactNOG[38]	054IC@bacNOG,08I06@bactNOG,0P62F@firmNOG,0ZWTQ@NOG	08I06|8.96037493051e-273|907.528198242	G	Bacterial extracellular solute-binding protein	K10117	msmE; raffinose/stachyose/melibiose transport system substrate-binding protein	260
WP_019685899.1	385035	386219	HNJHEJNJ_00338	CDS	glnG		Nitrogen regulation protein NR(I)	886882.PPSC2_c0407	8.1e-267	873.6				bactNOG[38]	04Z7R@bacNOG,05NHF@bactNOG,0NMR4@firmNOG,COG4753@NOG	05NHF|2.95845747746e-169|566.030822754	T	Two component Transcriptional regulator	K07720	yesN; two-component system, response regulator YesN	132
WP_019685903.1	389734	390195	HNJHEJNJ_00343	CDS			hypothetical protein	985665.HPL003_09590	2.2e-92	297.2	YCLD			bactNOG[38]	069ZX@bactNOG,0Y8N9@NOG	069ZX|6.28262273529e-55|188.485961914	S	NA			134
WP_019685904.1	390359	391519	HNJHEJNJ_00344	CDS	estB	3.1.1.-	Esterase EstB	886882.PPSC2_c0413	4.1e-255	839.5				bactNOG[38]	054EP@bacNOG,07S1E@bactNOG,0NIY0@firmNOG,COG1680@NOG	07S1E|2.35757237272e-116|392.268463135	V	Beta-lactamase			407
WP_019685905.1	391659	393995	HNJHEJNJ_00345	CDS			hypothetical protein	637905.SVI_0859	2.1e-99	325				bactNOG[38]	07VGF@bactNOG,0QPSP@gproNOG,0ZW5J@NOG,175AD@proNOG	07VGF|1.66748022064e-127|429.788360596	S	ig domain protein group 2 domain protein			431
WP_016818870.1	394076	394975	HNJHEJNJ_00346	CDS	sdhA	4.3.1.17	L-serine dehydratase, alpha chain	886882.PPSC2_c0415	9.4e-194	638.1	SDAAA		map00260,map00270,map01100,map01110,map01230	bactNOG[38]	04RDW@bacNOG,05EJQ@bactNOG,0ND87@firmNOG,COG1760@NOG	05EJQ|3.99826554969e-100|339.633850098	E	L-serine dehydratase	K01752	E4.3.1.17; L-serine dehydratase [EC:4.3.1.17]	311
WP_019685906.1	394965	395654	HNJHEJNJ_00347	CDS	sdhB	4.3.1.17	L-serine dehydratase, beta chain	886882.PPSC2_c0416	3.1e-153	502	SDAAB		map00260,map00270,map01100,map01110,map01230	bactNOG[38]	08UZK@bactNOG,0NIJ0@firmNOG,COG1760@NOG	08UZK|1.0248191648e-82|280.397155762	E	L-serine dehydratase, iron-sulfur-dependent, beta subunit	K01752	E4.3.1.17; L-serine dehydratase [EC:4.3.1.17]	204
WP_019685907.1	396195	397799	HNJHEJNJ_00348	CDS	yhcR	3.1.31.-	Endonuclease YhcR	349520.PPE_00391	0	1163.1				bactNOG[38]	054TW@bacNOG,08JHD@bactNOG,0P6KM@firmNOG,COG4085@NOG	08JHD|0.0|1227.41918945	S	Inherit from COG: nucleic acid binding OB-fold tRNA helicase-type			546
WP_029514789.1	398132	399163						596323.HMPREF0554_1163	9.1e-139	450.6	OPPD			bactNOG[38]	05C3U@bactNOG,0QF20@fusoNOG,COG0444@NOG	0QF20|1.70078556221e-153|513.498962402	E, P	ABC transporter	K02031	ABC.PE.A; peptide/nickel transport system ATP-binding protein	420
WP_019685909.1	399141	400067	HNJHEJNJ_00350	CDS	oppF_2		Oligopeptide transport ATP-binding protein OppF	886882.PPSC2_c0420	2.5e-201	664.2	OPPF	GO:0005575,GO:0005623,GO:0005886,GO:0016020,GO:0044464,GO:0071944	map02010	bactNOG[38]	054W2@bacNOG,08JQ7@bactNOG,0P6PV@firmNOG,COG4608@NOG	08JQ7|2.77441639308e-146|492.2237854	E	(ABC) transporter			123	K02032	110
WP_029514791.1	401079	401987	HNJHEJNJ_00352	CDS	oppC_1		Oligopeptide transport system permease protein OppC	334413.FMG_0274	2.2e-105	340.9	APPC	GO:0005575,GO:0005623,GO:0005886,GO:0016020,GO:0044464,GO:0071944	map02010	bactNOG[38]	05C2T@bactNOG,0ENN4@cloNOG,0NDVP@firmNOG,COG1173@NOG	0ENN4|1.70726615259e-120|404.598205566	P	ABC superfamily ATP binding cassette transporter ABC protein	K02034	ABC.PE.P1; peptide/nickel transport system permease protein	339
WP_019685911.1	402031	403851	HNJHEJNJ_00353	CDS	appA_2		Oligopeptide-binding protein AppA	886882.PPSC2_c0423	0	1353.3	OPPA	GO:0005575,GO:0005623,GO:0005886,GO:0016020,GO:0044464,GO:0071944		bactNOG[38]	04R6E@bacNOG,05HJK@bactNOG,0P2J5@firmNOG,COG0747@NOG	05HJK|4.9847484401e-220|734.789672852	E	ABC transporter	K02035	ABC.PE.S; peptide/nickel transport system substrate-binding protein	549
WP_019685913.1	405546	406205	HNJHEJNJ_00356	CDS	glnM		putative glutamine ABC transporter permease protein GlnM	886882.PPSC2_c0426	1.1e-137	451.3	GLNM	GO:0005575,GO:0005623,GO:0005886,GO:0016020,GO:0044464,GO:0071944	map02010	bactNOG[38]	04TIS@bacNOG,05EAD@bactNOG,0NGMK@firmNOG,COG0765@NOG	05EAD|8.00878075388e-82|278.372802734	E	ABC transporter	K10040	ABC.GLN1.P; putative glutamine transport system permease protein	266
WP_016818857.1	408214	408681	HNJHEJNJ_00359	CDS			hypothetical protein	886882.PPSC2_c0429	7e-107	349	OCAR_4103			bactNOG[38]	04UYV@bacNOG,090G6@bactNOG,0NJIN@firmNOG,COG3542@NOG	090G6|3.30025197474e-57|197.560394287	S	cupin superfamily protein	K09705	uncharacterized protein	175
WP_016818853.1	416617	417873	HNJHEJNJ_00365	CDS			hypothetical protein	349520.PPE_00406	7e-261	859.5	YJIN	GO:0005575,GO:0005623,GO:0005886,GO:0016020,GO:0044464,GO:0071944		bactNOG[38]	06BRA@bactNOG,0NGH5@firmNOG,COG2733@NOG	06BRA|4.63144053345e-99|335.835662842	S	Membrane			388
WP_019685920.1	418387	419061	HNJHEJNJ_00367	CDS	yfkO_1	1.-.-.-	Putative NAD(P)H nitroreductase YfkO	886882.PPSC2_c0439	6.3e-149	488.4	YFKO	GO:0003674,GO:0009055		bactNOG[38]	04TR0@bacNOG,08RCM@bactNOG,0NHQV@firmNOG,COG0778@NOG	08RCM|1.9614246408e-76|259.517547607	C	Nitroreductase			253
WP_019685921.1	419249	419659	HNJHEJNJ_00368	CDS	yybR_1		putative HTH-type transcriptional regulator YybR	886882.PPSC2_c0440	2.1e-90	289.4	OCAR_5707			bactNOG[38]	05KVH@bactNOG,0NK4G@firmNOG,COG1733@NOG	0NK4G|2.51016536715e-57|194.76713562	K	Transcriptional regulator			147
WP_019685922.1	419728	420975	HNJHEJNJ_00369	CDS	yaaH		Spore germination protein YaaH	886882.PPSC2_c0441	9e-273	894.5				bactNOG[38]	04YSU@bacNOG,05PVE@bactNOG,0NDQM@firmNOG,0XT7E@NOG	05PVE|9.51996066774e-107|360.346313477	S	Copper amine oxidase domain-containing protein			330
WP_019685923.1	421222	421971	HNJHEJNJ_00370	CDS			hypothetical protein	349520.PPE_00411	5.2e-148	481.4	YCNI	GO:0005575,GO:0005623,GO:0005886,GO:0016020,GO:0044464,GO:0071944		bactNOG[38]	04W52@bacNOG,05KTB@bactNOG,0NM4V@firmNOG,COG4549@NOG	05KTB|1.42925881857e-86|292.057128906	S	nuclear export factor GLE1			186
WP_019685924.1	422003	423721	HNJHEJNJ_00371	CDS	ycnJ		Copper transport protein YcnJ	886882.PPSC2_c0443	0	1183.1	YCNJ	GO:0005575,GO:0005623,GO:0005886,GO:0016020,GO:0044464,GO:0071944		bactNOG[38]	04VDD@bacNOG,08T5E@bactNOG,0NKD2@firmNOG,COG1276@NOG,COG2372@NOG	08T5E|4.74902946755e-142|476.920196533	P	Copper resistance protein	K14166	ycnJ; copper transport protein	141
WP_019685925.1	423976	425826						886882.PPSC2_c0444	0	1391.1				bactNOG[38]	04SYA@bacNOG,05BZU@bactNOG,0NEK1@firmNOG,COG2199@NOG,COG2206@NOG	04SYA|2.68252945435e-191|632.261169434	T	Diguanylate cyclase and metal dependent phosphohydrolase			514
WP_017427192.1	426110	426703	HNJHEJNJ_00375	CDS			hypothetical protein	886882.PPSC2_c0445	1.5e-131	427.2				bactNOG[38]	04UJE@bacNOG,08RTR@bactNOG,0NIWY@firmNOG,11H67@NOG	08RTR|5.64488610714e-72|244.307067871	S	NA			182
WP_017427194.1	428249	428599	HNJHEJNJ_00377	CDS	csoR		Copper-sensing transcriptional repressor CsoR	886882.PPSC2_c0449	6.7e-75	243.7	CSOR			bactNOG[38]	04VXM@bacNOG,05VPX@bactNOG,0NNHF@firmNOG,COG1937@NOG	05VPX|4.8945175254e-39|137.748779297	S	protein, conserved in bacteria	K21600	csoR; CsoR family transcriptional regulator, copper-sensing transcriptional repressor	141
WP_019685927.1	428655	428855	HNJHEJNJ_00378	CDS	copZ		Copper chaperone CopZ	886882.PPSC2_c0450	8e-41	127.1	COPZ	GO:0005575,GO:0005622,GO:0005623,GO:0005737,GO:0044424,GO:0044464	map04978	bactNOG[38]	04WM3@bacNOG,0681U@bactNOG,0NNKA@firmNOG,0XUQ1@NOG	0NNKA|2.28670200877e-30|107.497612	P	copper ion binding protein	K07213	ATOX1; copper chaperone	66
WP_019685928.1	428973	431429	HNJHEJNJ_00379	CDS	copA	3.6.3.54	Copper-exporting P-type ATPase A	479434.Sthe_1816	3.6e-243	799				bactNOG[38]	05C59@bactNOG,0D19N@chloNOG,COG2217@NOG	0D19N|0.0|1106.28662109	P	P-type ATPase	K17686	copA; Cu+-exporting ATPase [EC:3.6.3.54]	1008
WP_013369076.1	431717	432460						886882.PPSC2_c0452	5e-166	544.6	NFRA		map00051,map00190,map00363,map00591,map00625,map00633,map00650,map01100,map01120	bactNOG[38]	04TG6@bacNOG,08DBC@bactNOG,0NGZ4@firmNOG,COG0778@NOG	08DBC|1.74519947109e-100|339.471710205	C	nitroreductase			99	K19285	53
WP_019685929.1	432637	433482	HNJHEJNJ_00381	CDS	ycfH_2	3.1.-.-	putative metal-dependent hydrolase YcfH	886882.PPSC2_c0453	2.8e-181	591.7				bactNOG[38]	04U1V@bacNOG,08RE7@bactNOG,0NHI0@firmNOG,COG0084@NOG	08RE7|2.52273148859e-115|387.027832031	L	deoxyribonuclease	K03424	tatD; TatD DNase family protein [EC:3.1.21.-]	219
WP_019685930.1	433479	434429	HNJHEJNJ_00382	CDS	cmpD	3.6.3.-	Bicarbonate transport ATP-binding protein CmpD	349520.PPE_00421	7.7e-185	605.2				bactNOG[38]	04UHJ@bacNOG,05D7T@bactNOG,0NF2V@firmNOG,COG1116@NOG	04UHJ|2.1307458598e-109|367.604614258	P	ABC transporter			292
WP_016818835.1	435249	435542	HNJHEJNJ_00384	CDS			hypothetical protein	886882.PPSC2_c0456	1e-62	201.6				bactNOG[38]	04WPQ@bacNOG,05PI3@bactNOG,0NPUY@firmNOG,COG0011@NOG	05PI3|2.58841025973e-37|129.992980957	S	Domain of unknown function DUF77			119
WP_019685932.1	435897	436940	HNJHEJNJ_00385	CDS	thiY		Formylaminopyrimidine-binding protein	886882.PPSC2_c0458	2.1e-232	764.2	TAUA	GO:0003674,GO:0003824,GO:0005215,GO:0006139,GO:0006152,GO:0006163,GO:0006195,GO:0006200,GO:0006725,GO:0006753,GO:0006793,GO:0006796,GO:0006807,GO:0006810,GO:0008150,GO:0008152,GO:0009056,GO:0009116,GO:0009117,GO:0009119,GO:0009123,GO:0009125,GO:0009126,GO:0009128,GO:0009141,GO:0009143,GO:0009144,GO:0009146,GO:0009150,GO:0009154,GO:0009158,GO:0009161,GO:0009164,GO:0009166,GO:0009167,GO:0009169,GO:…	map02010	bactNOG[38]	04TMU@bacNOG,05ET9@bactNOG,0NFFH@firmNOG,COG0715@NOG	05ET9|2.65706628245e-117|395.278625488	P	ABC transporter substrate-binding protein			431
WP_019685934.1	437516	437950	HNJHEJNJ_00386	CDS	ydaG		General stress protein 26	886882.PPSC2_c0460	2.5e-98	316.8	YDAG			bactNOG[38]	04X00@bacNOG,0606W@bactNOG,0NPC2@firmNOG,COG3871@NOG	0606W|6.99276863988e-52|177.830612183	S	general stress protein			126
WP_019685935.1	438169	440271	HNJHEJNJ_00387	CDS	yfkN_1		Trifunctional nucleotide phosphoesterase protein YfkN	717774.Marme_0458	1.8e-228	754.4	CPDB	GO:0003674,GO:0003824,GO:0004112,GO:0005575,GO:0005623,GO:0006139,GO:0006725,GO:0006753,GO:0006793,GO:0006796,GO:0006807,GO:0006950,GO:0006974,GO:0008081,GO:0008150,GO:0008152,GO:0008252,GO:0008254,GO:0008663,GO:0009056,GO:0009117,GO:0009166,GO:0009987,GO:0016311,GO:0016787,GO:0016788,GO:0016791,GO:0019439,GO:0019637,GO:0033554,GO:0034641,GO:0034655,GO:0042578,GO:0042597,GO:0044237,GO:0044238,GO:…	map00230,map00240,map00760,map01100,map01110	bactNOG[38]	07RNS@bactNOG,0QKI5@gproNOG,16PP3@proNOG,COG0737@NOG	07RNS|2.25691587883e-255|853.544555664	F	bifunctional 2',3'-cyclic nucleotide 2'-phosphodiesterase 3'-nucleotidase periplasmic	K01119	cpdB; 2',3'-cyclic-nucleotide 2'-phosphodiesterase / 3'-nucleotidase [EC:3.1.4.16 3.1.3.6]	711
WP_019685936.1	440546	441607	HNJHEJNJ_00388	CDS	yjcC	3.1.4.52	Putative cyclic-di-GMP phosphodiesterase YjcC	886882.PPSC2_c0462	1.2e-237	777.5				bactNOG[38]	04TU3@bacNOG,05BZU@bactNOG,0NDN7@firmNOG,0XNMH@NOG	04TU3|4.14523202869e-141|473.20211792	T	Diguanylate phosphodiesterase			297
WP_019685937.1	441758	442849	HNJHEJNJ_00389	CDS			hypothetical protein	886882.PPSC2_c0463	6e-250	816.8				bactNOG[38]	04T20@bacNOG,08PI3@bactNOG,0NGDR@firmNOG,0ZX3V@NOG	08PI3|3.16640154006e-173|580.255859375	S	NA			27	K01876	2
WP_019685939.1	444894	445661	HNJHEJNJ_00391	CDS	cof	3.6.1.-	HMP-PP phosphatase	481743.GYMC10_6175	4.5e-90	292.7				bactNOG[38]	04V5E@bacNOG,05INZ@bactNOG,0NK29@firmNOG,COG0561@NOG	05INZ|2.30943582321e-86|292.447387695	S	Hydrolase			249
WP_016818826.1	446890	447912	HNJHEJNJ_00393	CDS	metN_1	3.6.3.-	Methionine import ATP-binding protein MetN	886882.PPSC2_c0467	3.8e-218	718.8	METN	GO:0005575,GO:0005623,GO:0005886,GO:0016020,GO:0044464,GO:0071944	map02010	bactNOG[38]	054TQ@bacNOG,08JEI@bactNOG,0P6JY@firmNOG,COG1135@NOG	08JEI|5.00029819384e-147|493.453033447	P	Part of the ABC transporter complex MetNIQ involved in methionine import. Responsible for energy coupling to the transport system (By similarity)	K02071	metN; D-methionine transport system ATP-binding protein	395
WP_019685944.1	457661	459430	HNJHEJNJ_00398	CDS		3.2.1.54	Cyclomaltodextrinase	621372.POTG_01215	3.1e-277	914.1	NPLT		map00500,map01100,map04973	bactNOG[38]	04RTP@bacNOG,07R28@bactNOG,0P2KT@firmNOG,COG0366@NOG	07R28|3.15554500969e-222|743.89666748	G	alpha amylase, catalytic region	K01208	cd; cyclomaltodextrinase / maltogenic alpha-amylase / neopullulanase [EC:3.2.1.54 3.2.1.133 3.2.1.135]	652
WP_017427209.1	459581	460255	HNJHEJNJ_00399	CDS	walR_1		Transcriptional regulatory protein WalR	886882.PPSC2_c0480	1e-152	495.9				bactNOG[38]	04T5A@bacNOG,07USZ@bactNOG,0NGR0@firmNOG,COG0745@NOG	07USZ|7.45918090828e-127|424.000762939	T	Alkaline phosphatase synthesis transcriptional regulatory protein			213	K07658	33
WP_019685946.1	461745	462662	HNJHEJNJ_00401	CDS	yxlF_1	3.6.3.-	putative ABC transporter ATP-binding protein YxlF	886882.PPSC2_c0482	2.6e-196	645.8	BCRA		map02010	bactNOG[38]	04RVF@bacNOG,05CJ1@bactNOG,0NEN5@firmNOG,COG1131@NOG	0NEN5|8.82279507832e-117|393.634429932	V	ABC transporter	K20459	nukF; lantibiotic transport system ATP-binding protein	328
WP_019685949.1	464211	465167	HNJHEJNJ_00404	CDS	ldhB	1.1.1.27	L-lactate dehydrogenase 2	886882.PPSC2_c0485	2.3e-211	693.9	LDH	GO:0005575,GO:0005622,GO:0005623,GO:0005737,GO:0044424,GO:0044464	map00010,map00051,map00270,map00363,map00591,map00620,map00625,map00640,map00650,map01100,map01110,map01120	bactNOG[38]	04RY3@bacNOG,05C80@bactNOG,0NDU7@firmNOG,COG0039@NOG	04RY3|4.61433225907e-127|426.412506104	C	L-lactate dehydrogenase	K00016	LDH; L-lactate dehydrogenase [EC:1.1.1.27]	307
WP_019685952.1	468170	469717	HNJHEJNJ_00408	CDS	xylB_1	2.7.1.17	Xylulose kinase	886882.PPSC2_c0490	0	1158.6	GNTK		map00030,map01100,map01110,map01120	bactNOG[38]	04REQ@bacNOG,05CMG@bactNOG,0ND7V@firmNOG,COG1070@NOG	04REQ|2.02145798202e-247|824.50604248	G	Gluconate kinase	K00851	E2.7.1.12; gluconokinase [EC:2.7.1.12]	668
WP_019685953.1	469956	470651	HNJHEJNJ_00409	CDS	rspR_1		HTH-type transcriptional repressor RspR	886882.PPSC2_c0492	8.9e-148	480.9	GNTR			bactNOG[38]	04UM9@bacNOG,08VS8@bactNOG,0NJ2D@firmNOG,COG1802@NOG	08VS8|2.46863895229e-83|282.116424561	K	Gluconate operon transcriptional repressor	K11476	gntR; GntR family transcriptional regulator, gluconate operon transcriptional repressor	179
WP_013369117.1	470845	471591	HNJHEJNJ_00410	CDS	map_1	3.4.11.18	Methionine aminopeptidase 1	886882.PPSC2_c0493	1.1e-171	565.9	MAP			bactNOG[38]	04RB7@bacNOG,05CA1@bactNOG,0NDAT@firmNOG,COG0024@NOG	05CA1|2.82818133939e-125|421.536804199	J	Removes the N-terminal methionine from nascent proteins (By similarity)	K01265	map; methionyl aminopeptidase [EC:3.4.11.18]	375
WP_019685957.1	479571	480581	HNJHEJNJ_00426	CDS	msrR_1		Regulatory protein MsrR	944559.HMPREF9413_5412	1.5e-150	493.9	PSR	GO:0005575,GO:0005623,GO:0005886,GO:0016020,GO:0044464,GO:0071944		bactNOG[38]	04TRK@bacNOG,08RCF@bactNOG,0NHKC@firmNOG,COG1316@NOG	08RCF|5.66768664339e-106|358.208496094	K	TRANSCRIPTIONal			291
WP_019685959.1	484496	485956	HNJHEJNJ_00431	CDS	phoR_1	2.7.13.3	Alkaline phosphatase synthesis sensor protein PhoR	944559.HMPREF9413_5416	3.9e-222	728.1	VIRJ			bactNOG[38]	050BG@bacNOG,05GMI@bactNOG,0NJBE@firmNOG,COG0642@NOG	05GMI|3.59985085524e-178|596.06451416	T	Histidine kinase			358
WP_016819434.1	486295	486792	HNJHEJNJ_00433	CDS			hypothetical protein	886882.PPSC2_c0495	1.5e-108	352.4	YNEJ			bactNOG[38]	04UYT@bacNOG,08Z93@bactNOG,0NJI1@firmNOG,COG4846@NOG	08Z93|8.75451106776e-64|217.071334839	O	Membrane			155
WP_013369121.1	487664	488290	HNJHEJNJ_00435	CDS	yodC_1	1.-.-.-	Putative NAD(P)H nitroreductase YodC	886882.PPSC2_c0497	1.9e-135	442.7	FLV			bactNOG[38]	08TVJ@bactNOG,COG0778@NOG	08TVJ|1.3106200337e-65|224.72164917	C	Nitroreductase			225
WP_019685960.1	488396	491038	HNJHEJNJ_00436	CDS	mprF	2.3.2.3	Phosphatidylglycerol lysyltransferase	886882.PPSC2_c0498	0	1966.7	MPRF	GO:0005575,GO:0005623,GO:0005886,GO:0006629,GO:0008150,GO:0008152,GO:0009405,GO:0009636,GO:0009987,GO:0016020,GO:0030258,GO:0042221,GO:0044237,GO:0044238,GO:0044255,GO:0044464,GO:0044710,GO:0050896,GO:0051704,GO:0071704,GO:0071944	map05150	bactNOG[38]	04RPI@bacNOG,05FF5@bactNOG,0NDN0@firmNOG,COG0392@NOG,COG2898@NOG	05FF5|4.11026130087e-218|729.828613281	J	Membrane	K14205	mprF; phosphatidylglycerol lysyltransferase [EC:2.3.2.3]	467
WP_019685961.1	491252	492013	HNJHEJNJ_00437	CDS	btuD	3.6.3.33	Vitamin B12 import ATP-binding protein BtuD	886882.PPSC2_c0499	5.4e-177	580				bactNOG[38]	04SZ9@bacNOG,06BBN@bactNOG,0NFN5@firmNOG,COG3910@NOG	06BBN|7.44010035234e-97|326.691741943	S	aaa ATPase			310
WP_019685962.1	492060	492578	HNJHEJNJ_00438	CDS			hypothetical protein														18	K00833	1
WP_019685963.1	494218	495270	HNJHEJNJ_00440	CDS	pgl_1	3.1.1.31	6-phosphogluconolactonase	886882.PPSC2_c0502	2.6e-235	775.1			map00030,map01100,map01110,map01120	bactNOG[38]	05HHQ@bactNOG,COG2706@NOG	05HHQ|1.05087103258e-125|423.663513184	G	6-phosphogluconolactonase (EC 3.1.1.31)	K07404	pgl; 6-phosphogluconolactonase [EC:3.1.1.31]	260
WP_016819441.1	495397	496353	HNJHEJNJ_00441	CDS			hypothetical protein	886882.PPSC2_c0503	7.8e-219	717.5				bactNOG[38]	04T5W@bacNOG,06MGB@bactNOG,0ND81@firmNOG,COG4189@NOG	06MGB|4.79182485374e-133|445.990753174	K	Transcriptional regulator			379
WP_019685964.1	496628	497596	HNJHEJNJ_00442	CDS			hypothetical protein	349520.PPE_00471	2.9e-197	642.2				bactNOG[38]	051PB@bacNOG,06Y89@bactNOG,0NXB1@firmNOG,0YTX9@NOG	06Y89|1.37628096641e-142|477.525146484	S	NA			27	K06994	1
WP_019685965.1	497740	498213	HNJHEJNJ_00443	CDS			hypothetical protein	886882.PPSC2_c0505	1e-101	330.4	ATTT			bactNOG[38]	04W1E@bacNOG,05PNH@bactNOG,0NN7S@firmNOG,11VF3@NOG	05PNH|6.25591113851e-46|159.938827515	S	acetyltransferase, (GNAT) family			154
WP_016819444.1	498299	498931	HNJHEJNJ_00444	CDS			hypothetical protein	886882.PPSC2_c0506	1.1e-136	447.3				bactNOG[38]	08RYK@bactNOG,COG2910@NOG	08RYK|2.09207990474e-80|272.478393555	S	Nad-dependent epimerase dehydratase	K07118	uncharacterized protein	191
WP_019685966.1	498966	500612	HNJHEJNJ_00445	CDS	nnr		Bifunctional NAD(P)H-hydrate repair enzyme Nnr	886882.PPSC2_c0507	0	1108	NNRD	GO:0003674,GO:0003824,GO:0005575,GO:0005622,GO:0005623,GO:0005737,GO:0008150,GO:0008152,GO:0016829,GO:0016835,GO:0016836,GO:0016853,GO:0016854,GO:0044424,GO:0044464,GO:0052855,GO:0052856,GO:0052857		bactNOG[38]	04RWN@bacNOG,05DR1@bactNOG,0NENH@firmNOG,COG0062@NOG,COG0063@NOG	05DR1|1.17997626294e-165|555.227966309	G	Catalyzes the dehydration of the S-form of NAD(P)HX at the expense of ADP, which is converted to AMP. Together with NAD(P)HX epimerase, which catalyzes the epimerization of the S- and R-forms, the enzyme allows the repair of both epimers of NAD(P)HX, a damaged form of NAD(P)H that is a result of enzymatic or heat-dependent hydration (By similarity)	K17758	nnr; ADP-dependent NAD(P)H-hydrate dehydratase [EC:4.2.1.136]	422
WP_019685968.1	501261	502097	HNJHEJNJ_00447	CDS	phnX	3.11.1.1	Phosphonoacetaldehyde hydrolase	886882.PPSC2_c0509	2.9e-187	613.9	PHNX	GO:0003674,GO:0003824,GO:0008150,GO:0008152	map00440,map01100,map01120	bactNOG[38]	08KAZ@bactNOG,0NE5E@firmNOG,COG0637@NOG	08KAZ|5.52957997703e-76|258.233001709	S	Involved in phosphonate degradation (By similarity)	K05306	phnX; phosphonoacetaldehyde hydrolase [EC:3.11.1.1]	115
WP_019685969.1	502325	504079	HNJHEJNJ_00448	CDS	mcp4_1		Methyl-accepting chemotaxis protein 4	886882.PPSC2_c0510	0	1193.6			map02020,map02030	bactNOG[38]	07EK8@bactNOG,0NTV5@firmNOG,COG0840@NOG	07EK8|3.91627933534e-205|685.846435547	N, T	Methyl-accepting chemotaxis	K03406	mcp; methyl-accepting chemotaxis protein	136
WP_019685970.1	504251	505282	HNJHEJNJ_00449	CDS	nrdB	1.17.4.1	Ribonucleoside-diphosphate reductase subunit beta	349520.PPE_00477	7.7e-234	770.5	NRDB	GO:0003674,GO:0003824,GO:0004748,GO:0006139,GO:0006163,GO:0006220,GO:0006725,GO:0006753,GO:0006793,GO:0006796,GO:0006807,GO:0008150,GO:0008152,GO:0009058,GO:0009117,GO:0009165,GO:0009262,GO:0009263,GO:0009265,GO:0009394,GO:0009987,GO:0016491,GO:0016725,GO:0016728,GO:0018130,GO:0019438,GO:0019637,GO:0019692,GO:0034641,GO:0034654,GO:0044237,GO:0044238,GO:0044249,GO:0044271,GO:0044281,GO:0044710,GO:…	map00230,map00240,map00480,map01100,map04115	bactNOG[38]	04S2B@bacNOG,05E05@bactNOG,0NEPZ@firmNOG,COG0208@NOG	05E05|3.87488393198e-99|334.968017578	F	Provides the precursors necessary for DNA synthesis. Catalyzes the biosynthesis of deoxyribonucleotides from the corresponding ribonucleotides (By similarity)	K00526	E1.17.4.1B; ribonucleoside-diphosphate reductase beta chain [EC:1.17.4.1]	357
WP_016819450.1	505303	507636	HNJHEJNJ_00450	CDS	nrdE_1	1.17.4.1	Ribonucleoside-diphosphate reductase 2 subunit alpha	357809.Cphy_3223	1.2e-219	722.7	NRDA		map00230,map00240,map01100	bactNOG[38]	07QYD@bactNOG,0F4JI@cloNOG,0P2MW@firmNOG,COG0209@NOG	07QYD|6.98497353261e-223|745.276062012	F	Provides the precursors necessary for DNA synthesis. Catalyzes the biosynthesis of deoxyribonucleotides from the corresponding ribonucleotides (By similarity)	K00525	E1.17.4.1A; ribonucleoside-diphosphate reductase alpha chain [EC:1.17.4.1]	885
WP_016819451.1	508158	508505	HNJHEJNJ_00451	CDS			hypothetical protein	886882.PPSC2_c0513	1.6e-70	226.6	YQGV			bactNOG[38]	05N43@bactNOG,0NKN6@firmNOG,COG0011@NOG	05N43|9.86039862138e-44|152.514877319	S	Domain of unknown function DUF77			127
WP_049789160.1	512359	513207																			118
WP_013369142.1	517886	518632	HNJHEJNJ_00465	CDS	fabG2	1.-.-.-	putative oxidoreductase	886882.PPSC2_c0518	3.4e-164	532.5	YKVO			bactNOG[38]	050FJ@bacNOG,05CBZ@bactNOG,0NVIP@firmNOG,0XQPQ@NOG	0NVIP|6.67069711746e-124|415.226593018	S	KR domain			315
WP_019685984.1	520862	521704	HNJHEJNJ_00469	CDS	bmrR_1		Multidrug-efflux transporter 1 regulator	279010.BL02061	4.4e-97	314.4				bactNOG[38]	053MR@bacNOG,05XNH@bactNOG,0NS6B@firmNOG,COG0789@NOG,COG4978@NOG	05XNH|7.87220846935e-63|215.512771606	K	Transcriptional regulator			133	K19575	37
WP_019685991.1	528172	529083	HNJHEJNJ_00475	CDS	pchR_1		Regulatory protein PchR	886882.PPSC2_c0524	1.8e-188	619.7				bactNOG[38]	05CF7@bactNOG,0XRKV@NOG	05CF7|2.29875764691e-113|382.109863281	K	AraC family transcriptional regulator			294
WP_019685995.1	532571	533584	HNJHEJNJ_00479	CDS	frlB_1	3.5.-.-	Fructosamine deglycase FrlB	886882.PPSC2_c0528	4.8e-231	758.2				bactNOG[38]	04TGG@bacNOG,083AK@bactNOG,0NEXI@firmNOG,COG2222@NOG	083AK|1.02687239573e-137|461.776977539	M	Catalyzes the conversion of a range of fructosamine 6- phosphates to glucose 6-phosphate and a free amino acid (By similarity)	K19510	gfrF; fructoselysine-6-phosphate deglycase	348
WP_016819462.1	534526	535254	HNJHEJNJ_00481	CDS	yurK_1		putative HTH-type transcriptional regulator YurK	886882.PPSC2_c0530	2.9e-160	527	FRLR			bactNOG[38]	04SJ3@bacNOG,05FDP@bactNOG,0NEHV@firmNOG,COG2188@NOG	05FDP|1.25474752691e-75|257.720275879	K	GntR family transcriptional regulator	K10711	frlR; GntR family transcriptional regulator, frlABCD operon transcriptional regulator	224
WP_019685999.1	537620	538561	HNJHEJNJ_00484	CDS			hypothetical protein	1052684.PPM_2619	4.2e-51	163.3	CLP_1666			bactNOG[38]	050F5@bacNOG,07IS4@bactNOG,0NVQD@firmNOG,COG5492@NOG	07IS4|2.42813270183e-37|131.894287109	N	domain protein			191
WP_019686005.1	542998	543687	HNJHEJNJ_00490	CDS			hypothetical protein	886882.PPSC2_c0537	1e-151	496.1	YDFF			bactNOG[38]	04U1D@bacNOG,08ZHR@bactNOG,0NHFS@firmNOG,COG0640@NOG	08ZHR|9.6616100522e-88|296.400939941	K	arsR family transcriptional regulator			262
WP_019686006.1	543786	544424	HNJHEJNJ_00491	CDS			hypothetical protein	886882.PPSC2_c0538	2.4e-141	461.2	YDFE			bactNOG[38]	04TFF@bacNOG,08SQ9@bactNOG,0NG4S@firmNOG,COG1853@NOG	08SQ9|8.73959368567e-90|302.266876221	S	flavin reductase domain protein, FMN-binding			239
WP_019686007.1	544577	545869	HNJHEJNJ_00492	CDS	megL	4.4.1.11	L-methionine gamma-lyase	886882.PPSC2_c0539	1.2e-282	932.9	METY		map00270,map01100	bactNOG[38]	054PZ@bacNOG,08IQK@bactNOG,0P6C1@firmNOG,COG2873@NOG	08IQK|2.41451741288e-239|799.420898438	E	o-acetylhomoserine	K01740	metY; O-acetylhomoserine (thiol)-lyase [EC:2.5.1.49]	644
WP_016819482.1	553426	554871	HNJHEJNJ_00501	CDS	barA_1	2.7.13.3	Signal transduction histidine-protein kinase BarA	886882.PPSC2_c0549	0	1047.3				bactNOG[38]	04TS9@bacNOG,05BZU@bactNOG,0ND5T@firmNOG,0XNMH@NOG	04TS9|1.54439860394e-138|466.376525879	T	Histidine kinase			273
WP_016819483.1	554909	555628	HNJHEJNJ_00502	CDS			hypothetical protein	886882.PPSC2_c0550	4.2e-155	508.5	YRAR			bactNOG[38]	05K4T@bactNOG,COG0702@NOG	05K4T|8.07921426716e-84|284.800292969	G, M	epimerase			206
WP_016819484.1	555706	556971	HNJHEJNJ_00503	CDS			hypothetical protein	886882.PPSC2_c0551	6.1e-261	854.2				bactNOG[38]	04VU2@bacNOG,05KK1@bactNOG,0NKZZ@firmNOG,11U7B@NOG	05KK1|2.82058185207e-126|423.913848877	S	NA			231
WP_016819485.1	556968	557495	HNJHEJNJ_00504	CDS	sigV		RNA polymerase sigma factor SigV	715225.PVOR_04143	7.6e-58	185.3				bactNOG[38]	04XMW@bacNOG,08195@bactNOG,0NM0D@firmNOG,COG1595@NOG	08195|1.83778882058e-63|216.613098145	K	RNA polymerase	K03088	SIG3.2; RNA polymerase sigma-70 factor, ECF subfamily	113
WP_013308546.1	557765	558145	HNJHEJNJ_00505	CDS	tdcF	3.5.4.-	Putative reactive intermediate deaminase TdcF	349520.PPE_00508	7.1e-80	260.9	YABJ			bactNOG[38]	04VUX@bacNOG,05KME@bactNOG,0NJ7U@firmNOG,COG0251@NOG	05KME|2.33929374722e-63|217.975769043	J	endoribonuclease L-psp	K09022	ridA; 2-iminobutanoate/2-iminopropanoate deaminase [EC:3.5.99.10]	155
WP_019686018.1	561565	562689	HNJHEJNJ_00509	CDS		1.-.-.-	putative oxidoreductase	349520.PPE_00512	2e-256	842.6				bactNOG[38]	04SZ3@bacNOG,05CCY@bactNOG,0NE49@firmNOG,COG1902@NOG	04SZ3|2.89569663543e-145|488.227111816	C	Catalyzes the reduction of the double bond of an array of alpha,beta-unsaturated aldehydes and ketones. It also reduces the nitro group of nitroester and nitroaromatic compounds. It could have a role in detoxification processes (By similarity)			462
WP_019686019.1	562799	563386	HNJHEJNJ_00510	CDS	ydaF_3	2.3.1.-	Putative ribosomal N-acetyltransferase YdaF	349520.PPE_00513	4e-119	390.6				bactNOG[38]	04VZN@bacNOG,05D9U@bactNOG,0NINX@firmNOG,COG1670@NOG	05D9U|2.13159724659e-68|234.417007446	J	N-acetyltransferase	K03790	rimJ; ribosomal-protein-alanine N-acetyltransferase [EC:2.3.1.128]	157
WP_019686020.1	563316	564968	HNJHEJNJ_00511	CDS			putative response regulatory protein	715225.PVOR_05845	1.2e-158	519.3			map02020	bactNOG[38]	04YZ5@bacNOG,05FIY@bactNOG,0NKDS@firmNOG,COG4753@NOG	05FIY|8.86605161667e-163|545.676391602	T	two component transcriptional regulator, arac family	K07720	yesN; two-component system, response regulator YesN	77
WP_016819490.1	564976	566790	HNJHEJNJ_00512	CDS	ypdA_2	2.7.13.3	Sensor histidine kinase YpdA	886882.PPSC2_c0561	0	1316.4			map02020	bactNOG[38]	04TQJ@bacNOG,08SEJ@bactNOG,0NHGT@firmNOG,COG2972@NOG	08SEJ|1.9230896632e-222|743.001220703	T	sensor with hamp domain	K07718	yesM; two-component system, sensor histidine kinase YesM [EC:2.7.13.3]	229
WP_016819491.1	566999	567880	HNJHEJNJ_00513	CDS	sugA_1		Trehalose transport system permease protein SugA	886882.PPSC2_c0562	3.1e-193	635	MSMF2	GO:0005575,GO:0016020	map02010	bactNOG[38]	04RT7@bacNOG,05EZD@bactNOG,0NEXP@firmNOG,COG1175@NOG	05EZD|9.46111878386e-117|392.218566895	P	ABC transporter, permease	K10118	msmF; raffinose/stachyose/melibiose transport system permease protein	326
WP_017428031.1	568765	570060	HNJHEJNJ_00515	CDS	msmE_2		Multiple sugar-binding protein	715225.PVOR_30298	2.7e-169	551.4			map02010	bactNOG[38]	054XH@bacNOG,08JYA@bactNOG,0P6SF@firmNOG,11YAJ@NOG	08JYA|1.80660837625e-158|530.661682129	G	extracellular solute-binding protein family 1	K10117	msmE; raffinose/stachyose/melibiose transport system substrate-binding protein	351
WP_019686021.1	571874	574999	HNJHEJNJ_00518	CDS	rapA_2	3.6.4.-	RNA polymerase-associated protein RapA	313624.N9414_19557	8.6e-205	673.8	HELZ			bactNOG[38]	05C0D@bactNOG,0FJVK@cyaNOG,COG0553@NOG	0FJVK|8.43994088464e-263|877.52154541	L	helicase			765
WP_016819500.1	575897	576802	HNJHEJNJ_00520	CDS	yodJ	3.4.-.-	Putative carboxypeptidase YodJ	886882.PPSC2_c0569	2.4e-195	642	YODJ			bactNOG[38]	04UHG@bacNOG,08VXD@bactNOG,0NJF3@firmNOG,COG1876@NOG	08VXD|2.43323750437e-88|300.188873291	M	carboxy-peptidase	K07260	vanY; zinc D-Ala-D-Ala carboxypeptidase [EC:3.4.17.14]	228
WP_016819501.1	577254	577448																			20	K03724	3
WP_019686023.1	577788	579221	HNJHEJNJ_00522	CDS	yjfC	6.3.1.-	Putative acid--amine ligase YjfC	886882.PPSC2_c0572	0	1046			map00480,map01100	bactNOG[38]	04R7K@bacNOG,07YJZ@bactNOG,0NGKK@firmNOG,COG0754@NOG	07YJZ|9.67832029387e-141|473.54473877	E	Glutathionylspermidine synthase			373
WP_017428023.1	582666	583088	HNJHEJNJ_00526	CDS	marR		Multiple antibiotic resistance protein MarR	886882.PPSC2_c0577	4.1e-87	282.2				bactNOG[38]	04XHV@bacNOG,08U05@bactNOG,0NNGK@firmNOG,COG1846@NOG	08U05|1.39800471146e-46|160.67175293	K	Transcriptional regulator			106
WP_017428022.1	583259	583837	HNJHEJNJ_00527	CDS			putative HTH-type transcriptional regulator	886882.PPSC2_c0578	3.6e-126	409.2	YDES			bactNOG[38]	08JGH@bactNOG,0P6KC@firmNOG,COG1309@NOG	08JGH|2.69132897354e-84|284.683410645	K	Tetr family transcriptional regulator			277
WP_019686028.1	586236	588149	HNJHEJNJ_00530	CDS	thrZ	6.1.1.3	Threonine--tRNA ligase 2	886882.PPSC2_c0583	0	1436.2	THRS	GO:0005575,GO:0005622,GO:0005623,GO:0005737,GO:0044424,GO:0044464	map00970	bactNOG[38]	04RD7@bacNOG,05C22@bactNOG,0NDVB@firmNOG,COG0441@NOG	05C22|9.85316726463e-298|993.134460449	J	threonyL-tRNA synthetase	K01868	TARS; threonyl-tRNA synthetase [EC:6.1.1.3]	851
WP_016819513.1	588306	589106	HNJHEJNJ_00531	CDS	ywaC_1	2.7.6.5	GTP pyrophosphokinase YwaC	886882.PPSC2_c0584	1.6e-177	582.7			map00230	bactNOG[38]	04U3H@bacNOG,07XUU@bactNOG,0NFRE@firmNOG,COG2357@NOG	07XUU|3.16610955004e-92|312.701843262	S	RelA SpoT domain protein	K07816	E2.7.6.5X; putative GTP pyrophosphokinase [EC:2.7.6.5]	209
WP_013369209.1	589384	589845	HNJHEJNJ_00532	CDS	luxS	4.4.1.21	S-ribosylhomocysteine lyase	886882.PPSC2_c0586	6.6e-103	336	LUXS		map00270,map05111	bactNOG[38]	04TQD@bacNOG,06762@bactNOG,0NH6Q@firmNOG,COG1854@NOG	06762|1.59906445573e-65|224.774246216	T	Involved in the synthesis of autoinducer 2 (AI-2) which is secreted by bacteria and is used to communicate both the cell density and the metabolic potential of the environment. The regulation of gene expression in response to changes in cell density is called quorum sensing. Catalyzes the transformation of S-ribosylhomocysteine (RHC) to homocysteine (HC) and 4,5- dihydroxy-2,3-pentadione (DPD) (B…	K07173	luxS; S-ribosylhomocysteine lyase [EC:4.4.1.21]	214
WP_019686029.1	589851	590621	HNJHEJNJ_00533	CDS	bacC_1	1.1.1.385	Dihydroanticapsin 7-dehydrogenase	985665.HPL003_10395	7.9e-164	536.3	SRLD		map00051,map00061,map00780,map01040,map01100	bactNOG[38]	04TM0@bacNOG,05CHR@bactNOG,0ND4W@firmNOG,0XNW1@NOG	04TM0|1.77223033032e-77|262.994934082	I	reductase			99	K00059	21
WP_019686030.1	590651	591532	HNJHEJNJ_00534	CDS	metQ_1		putative D-methionine-binding lipoprotein MetQ	886882.PPSC2_c0588	1.5e-190	622			map02010	bactNOG[38]	04TS7@bacNOG,08RBH@bactNOG,0NG7J@firmNOG,COG1464@NOG	08RBH|1.7073125402e-130|437.054046631	P	(ABC) transporter	K02073	metQ; D-methionine transport system substrate-binding protein	232
WP_019686032.1	592679	594862	HNJHEJNJ_00536	CDS	agaSK_1		Bifunctional alpha-galactosidase/sucrose kinase AgaSK	886882.PPSC2_c0590	0	1645.7			map00052,map00561,map00600,map00603	bactNOG[38]	05DME@bactNOG,0NDTR@firmNOG,COG3345@NOG	05DME|3.05266547772e-292|975.28503418	G	alpha-galactosidase	K07407	E3.2.1.22B; alpha-galactosidase [EC:3.2.1.22]	876
WP_016819520.1	598409	599365	HNJHEJNJ_00539	CDS	yteP_1		putative multiple-sugar transport system permease YteP	1052684.PPM_0554	1e-215	710.8		GO:0005575,GO:0016020		bactNOG[38]	05EEA@bactNOG,COG4209@NOG	05EEA|6.19512137322e-125|419.489990234	G	Binding-protein-dependent transport systems, inner membrane component	K17319	lplB; putative aldouronate transport system permease protein	386
WP_017428012.1	600361	602040	HNJHEJNJ_00541	CDS			hypothetical protein	349520.PPE_00556	0	1253.3				bactNOG[38]	04ZPT@bacNOG,06X7C@bactNOG,0NEQB@firmNOG,0ZS3T@NOG	06X7C|1.8860697208e-249|831.779968262	G	extracellular solute-binding protein family 1	K17318	lplA; putative aldouronate transport system substrate-binding protein	447
WP_019686034.1	602272	604242	HNJHEJNJ_00542	CDS	manA_1	3.2.1.78	Mannan endo-1,4-beta-mannosidase	886882.PPSC2_c0597	0	1401.8	MANA		map00051	bactNOG[38]	04YF2@bacNOG,05D3P@bactNOG,0NF04@firmNOG,COG4124@NOG	05D3P|2.32772678852e-145|486.491088867	G	Mannan endo-1,4-beta-mannosidase	K01218	gmuG; mannan endo-1,4-beta-mannosidase [EC:3.2.1.78]	333
WP_019686035.1	604687	605481	HNJHEJNJ_00543	CDS	yncA	2.3.1.-	L-methionine sulfoximine/L-methionine sulfone acetyltransferase	886882.PPSC2_c0598	1.4e-171	557.3				bactNOG[38]	06E22@bactNOG,11M88@NOG	06E22|6.36011972617e-114|382.972351074	S	Inherit from NOG: GCN5-related N-acetyltransferase			137	K03789	4
WP_080561125.1	605503	605769																			17	K00820	2
WP_019686036.1	605841	607175	HNJHEJNJ_00544	CDS			hypothetical protein	886882.PPSC2_c0600	1.2e-287	945.5				bactNOG[38]	05NNJ@bactNOG,11TSB@NOG	05NNJ|1.55687975244e-149|501.852142334	S	SMI1_KNR4			260
WP_019686037.1	607289	608050	HNJHEJNJ_00545	CDS	ydfG_1	1.1.1.381	NADP-dependent 3-hydroxy acid dehydrogenase YdfG	886882.PPSC2_c0601	8e-162	529.2	DLTE	GO:0005575,GO:0005622,GO:0005623,GO:0005737,GO:0044424,GO:0044464		bactNOG[38]	04W1F@bacNOG,08VHC@bactNOG,0NM8V@firmNOG,COG3967@NOG	08VHC|4.64356206754e-90|304.244384766	M	Short-chain dehydrogenase reductase Sdr	K14189	dltE; uncharacterized oxidoreductase [EC:1.-.-.-]	298
WP_019686038.1	608262	610697	HNJHEJNJ_00546	CDS	yjcD	3.6.4.12	Putative ATP-dependent DNA helicase YjcD	886882.PPSC2_c0603	0	1806.4	YJCD	GO:0005575,GO:0005622,GO:0005623,GO:0005737,GO:0044424,GO:0044464	map03420,map03430	bactNOG[38]	04RZI@bacNOG,05ENA@bactNOG,0NF02@firmNOG,COG0210@NOG	05ENA|6.73896468758e-229|764.971801758	L	helicase	K03657	uvrD; DNA helicase II / ATP-dependent DNA helicase PcrA [EC:3.6.4.12]	330
WP_019686039.1	611010	611855	HNJHEJNJ_00547	CDS			hypothetical protein	886882.PPSC2_c0605	5.6e-190	620.5				bactNOG[38]	06ARX@bactNOG,0NR28@firmNOG,0XUSY@NOG	06ARX|3.44207750293e-60|204.712722778	S	NA			188
WP_019686041.1	612718	613350	HNJHEJNJ_00549	CDS	idi	5.3.3.2	Isopentenyl-diphosphate Delta-isomerase	886882.PPSC2_c0607	7e-146	474.7				bactNOG[38]	04W8G@bacNOG,081VB@bactNOG,0NK2X@firmNOG,COG0494@NOG	081VB|2.91717796446e-66|226.051834106	L	Hydrolase			168
WP_016819532.1	613524	613817	HNJHEJNJ_00550	CDS			hypothetical protein	349520.PPE_00564	3.1e-67	211.6				bactNOG[38]	0525X@bacNOG,073ST@bactNOG,0NYUR@firmNOG,0Z1IY@NOG	073ST|1.29202028009e-52|179.112091064	S	NA			21	K02567	1
WP_013369230.1	613894	614595						886882.PPSC2_c0609	4.3e-168	547.1			map00010,map00260,map00680,map01100,map01110,map01120,map01230	bactNOG[38]	08W4H@bactNOG,0NI83@firmNOG,11KEC@NOG	08W4H|3.15852509754e-82|278.660400391	G	Phosphoglycerate mutase	K15634	gpmB; probable phosphoglycerate mutase [EC:5.4.2.12]	119
WP_013369231.1	614680	615174	HNJHEJNJ_00552	CDS	mscL		Large-conductance mechanosensitive channel	886882.PPSC2_c0610	2.5e-109	358.3	MSCL	GO:0005575,GO:0005623,GO:0005886,GO:0016020,GO:0044464,GO:0071944		bactNOG[38]	04VPM@bacNOG,05M2E@bactNOG,0NKRI@firmNOG,COG1970@NOG	05M2E|1.31310104509e-57|197.844039917	M	Channel that opens in response to stretch forces in the membrane lipid bilayer. May participate in the regulation of osmotic pressure changes within the cell (By similarity)	K03282	mscL; large conductance mechanosensitive channel	170
WP_019686044.1	617280	617963	HNJHEJNJ_00556	CDS			hypothetical protein	886882.PPSC2_c0614	5.2e-155	508.4	YFLK			bactNOG[38]	04U56@bacNOG,08RPX@bactNOG,0NHP5@firmNOG,COG2258@NOG	08RPX|1.09289292407e-86|294.010650635	S	mosc domain containing protein			295
WP_019686046.1	619913	620950	HNJHEJNJ_00559	CDS	nylB'	3.5.1.46	6-aminohexanoate-dimer hydrolase	886882.PPSC2_c0617	6.6e-243	795.5				bactNOG[38]	04T86@bacNOG,05J41@bactNOG,0NEEA@firmNOG,COG1680@NOG	04T86|2.95975700126e-125|421.704376221	V	Beta-lactamase			217
WP_019686050.1	625583	625984	HNJHEJNJ_00566	CDS	ytrA_2		HTH-type transcriptional repressor YtrA	886882.PPSC2_c0624	2e-81	263.8				bactNOG[38]	04VHN@bacNOG,081MC@bactNOG,0NKMV@firmNOG,COG1725@NOG	081MC|7.29456091808e-41|142.842514038	K	TRANSCRIPTIONAl REGULATOR GntR family	K07979	ytrA; GntR family transcriptional regulator	66
WP_019686051.1	625990	626955	HNJHEJNJ_00567	CDS	ytrB_1		ABC transporter ATP-binding protein YtrB	886882.PPSC2_c0625	4e-212	697.5			map02010	bactNOG[38]	04S9X@bacNOG,05CZV@bactNOG,0NE46@firmNOG,COG1131@NOG	05CZV|1.76933998835e-80|273.033416748	V	ABC transporter	K01990	ABC-2.A; ABC-2 type transport system ATP-binding protein	178
WP_019686052.1	626952	627854	HNJHEJNJ_00568	CDS	yxlF_2	3.6.3.-	putative ABC transporter ATP-binding protein YxlF	886882.PPSC2_c0626	1.7e-199	654.9	NATA	GO:0003674,GO:0003824,GO:0005215,GO:0005575,GO:0005623,GO:0005886,GO:0006139,GO:0006152,GO:0006163,GO:0006195,GO:0006200,GO:0006725,GO:0006753,GO:0006793,GO:0006796,GO:0006807,GO:0006810,GO:0008150,GO:0008152,GO:0009056,GO:0009116,GO:0009117,GO:0009119,GO:0009123,GO:0009125,GO:0009126,GO:0009128,GO:0009141,GO:0009143,GO:0009144,GO:0009146,GO:0009150,GO:0009154,GO:0009158,GO:0009161,GO:0009164,GO:…		bactNOG[38]	054QZ@bacNOG,08IUX@bactNOG,0P6DS@firmNOG,COG4152@NOG	08IUX|2.99319774075e-117|394.317565918	S	(ABC) transporter	K01990	ABC-2.A; ABC-2 type transport system ATP-binding protein	319
WP_019686053.1	627847	629166	HNJHEJNJ_00569	CDS			hypothetical protein	886882.PPSC2_c0627	2e-271	893.7	NATB	GO:0005575,GO:0005623,GO:0005886,GO:0016020,GO:0044464,GO:0071944		bactNOG[38]	04U3R@bacNOG,05RHA@bactNOG,0NHVD@firmNOG,COG1668@NOG	05RHA|9.6246855538e-125|419.910125732	C, P	ABC transporter, permease	K01992	ABC-2.P; ABC-2 type transport system permease protein	251
WP_019686054.1	629386	629967	HNJHEJNJ_00570	CDS			hypothetical protein	886882.PPSC2_c0628	7.4e-127	411.4	YVKB			bactNOG[38]	04WAY@bacNOG,05MKU@bactNOG,0NIGY@firmNOG,11PC9@NOG	05MKU|9.43717227865e-65|220.693237305	K	Transcriptional regulator			140
WP_019686055.1	630061	631071	HNJHEJNJ_00571	CDS		4.3.2.3	Ureidoglycolate lyase	886882.PPSC2_c0629	4.6e-233	766.8	BA_0241		map00350,map00643,map01100,map01120	bactNOG[38]	04T1I@bacNOG,05E0N@bactNOG,0NGB7@firmNOG,COG0179@NOG	05E0N|2.99427430763e-51|177.611328125	Q	fumarylacetoacetase EC 3.7.1.2			239
WP_017427996.1	633289	634107	HNJHEJNJ_00573	CDS	menH_1	4.2.99.20	2-succinyl-6-hydroxy-2,4-cyclohexadiene-1-carboxylate synthase	886882.PPSC2_c2970	1.5e-183	600.5	YUGF			bactNOG[38]	04SCS@bacNOG,08MUZ@bactNOG,0NE74@firmNOG,0XPGK@NOG	08MUZ|3.69899287096e-114|383.531005859	S	hydrolase			313
WP_016819555.1	634369	635583	HNJHEJNJ_00574	CDS	nagC_1		N-acetylglucosamine repressor	471874.PROSTU_00447	5e-89	287.5				bactNOG[38]	07Z87@bactNOG,COG1940@NOG	07Z87|4.49848224264e-114|384.057281494	G, K	ROK family			302
WP_019686056.1	635949	636767	HNJHEJNJ_00575	CDS	punA_1	2.4.2.1	Purine nucleoside phosphorylase 1	1033810.HLPCO_00275	7.6e-136	444.7			map00230,map00240,map00760,map01100,map01110	bactNOG[38]	07QSW@bactNOG,COG0005@NOG	07QSW|3.82165477066e-115|386.790496826	F	The purine nucleoside phosphorylases catalyze the phosphorolytic breakdown of the N-glycosidic bond in the beta- (deoxy)ribonucleoside molecules, with the formation of the corresponding free purine bases and pentose-1-phosphate (By similarity)	K03783	punA; purine-nucleoside phosphorylase [EC:2.4.2.1]	383
WP_017427994.1	637763	638224	HNJHEJNJ_00577	CDS	guaD	3.5.4.3	Guanine deaminase	471874.PROSTU_00918	5.4e-64	204.5				bactNOG[38]	05VM2@bactNOG,0R481@gproNOG,17JX8@proNOG,COG0590@NOG	05VM2|1.95926777664e-49|170.541854858	F, J	cmp dcmp deaminase, zinc-binding			188
WP_017427993.1	638379	639569	HNJHEJNJ_00578	CDS	deoB_1	5.4.2.7	Phosphopentomutase	481743.GYMC10_5647	4.5e-210	692.6	DEOB	GO:0003674,GO:0003824,GO:0005575,GO:0005622,GO:0005623,GO:0005737,GO:0006139,GO:0006725,GO:0006807,GO:0006950,GO:0006974,GO:0008150,GO:0008152,GO:0008973,GO:0009987,GO:0016853,GO:0016866,GO:0016868,GO:0033554,GO:0034641,GO:0044237,GO:0044238,GO:0044424,GO:0044464,GO:0044699,GO:0044763,GO:0046483,GO:0050896,GO:0051716,GO:0071704,GO:1901360	map00030,map00230	bactNOG[38]	04R6S@bacNOG,05CZG@bactNOG,0NED4@firmNOG,COG1015@NOG	05CZG|1.29552487294e-173|580.347351074	G	Phosphotransfer between the C1 and C5 carbon atoms of pentose (By similarity)	K01839	deoB; phosphopentomutase [EC:5.4.2.7]	597
WP_017427991.1	642595	643446	HNJHEJNJ_00581	CDS	yvgN_1	1.1.1.-	Glyoxal reductase	760192.Halhy_0709	4.7e-138	446.9	YVGN			bactNOG[38]	05CV8@bactNOG,09AW5@bctoNOG,1AIJ1@sphNOG,COG0656@NOG	1AIJ1|1.13207496068e-149|500.044708252	C	reductase			441
WP_016819566.1	646422	647156	HNJHEJNJ_00585	CDS	cpnA_1	1.1.1.163	Cyclopentanol dehydrogenase	944559.HMPREF9413_5327	7.9e-129	419	CAUL_2856		map00051,map00140,map00363,map00591,map00625,map00650,map01100,map01120	bactNOG[38]	04U51@bacNOG,061TZ@bactNOG,0NHKF@firmNOG,COG1028@NOG	04U51|8.43483580517e-95|319.812255859	S	Short-chain dehydrogenase reductase sdr			319
WP_019686064.1	653857	654840	HNJHEJNJ_00591	CDS		3.2.1.78	Mannan endo-1,4-beta-mannosidase	886882.PPSC2_c0660	1e-216	710.4			map00051	bactNOG[38]	05KU2@bactNOG,0NIDW@firmNOG,0XSX2@NOG	05KU2|2.40882139614e-128|432.60836792	G	hydrolase family 5	K01218	gmuG; mannan endo-1,4-beta-mannosidase [EC:3.2.1.78]	296
WP_019686066.1	656026	656820	HNJHEJNJ_00593	CDS			hypothetical protein	886882.PPSC2_c0662	2.2e-176	575.4				bactNOG[38]	05F5C@bactNOG,11JM7@NOG	05F5C|1.04473991269e-98|333.007354736	S	factor 3			271
WP_019686069.1	659400	660065						886882.PPSC2_c0664	7.8e-147	478.5		GO:0005575,GO:0005623,GO:0005886,GO:0016020,GO:0044464,GO:0071944		bactNOG[38]	04V41@bacNOG,08UM0@bactNOG,0NJM3@firmNOG,COG0607@NOG,COG0640@NOG	08UM0|1.02535186159e-79|270.212524414	K	arsR family transcriptional regulator			251
WP_019686071.1	662670	663095						1052684.PPM_0619	5.3e-91	291				bactNOG[38]	085IQ@bactNOG,0NPGX@firmNOG,COG1846@NOG	085IQ|1.75159353914e-58|199.161956787	K	transcriptional regulator), MarR family			106	K06075	8
WP_016818391.1	663294	663734	HNJHEJNJ_00599	CDS			hypothetical protein	886882.PPSC2_c0667	3.2e-97	314.5	OSMC			bactNOG[38]	04W5R@bacNOG,08X8A@bactNOG,0NH5T@firmNOG,COG1765@NOG	08X8A|2.18282046637e-53|182.865585327	O	OsmC family			202
WP_019686072.1	663756	665480	HNJHEJNJ_00600	CDS	pdhD_1	1.8.1.4	Dihydrolipoyl dehydrogenase	610130.Closa_1168	2.5e-220	726			map00010,map00020,map00260,map00280,map00620,map01100,map01110,map01120	bactNOG[38]	07QN2@bactNOG,0EPBX@cloNOG,0NDG4@firmNOG,COG1249@NOG	0EPBX|7.09683504376e-187|622.725524902	C	dihydrolipoyl dehydrogenase	K00382	DLD; dihydrolipoamide dehydrogenase [EC:1.8.1.4]	408
WP_019686074.1	666988	667557	HNJHEJNJ_00602	CDS	maa	2.3.1.79	Maltose O-acetyltransferase	886882.PPSC2_c0672	2.4e-131	429.3	MAA	GO:0003674,GO:0003824,GO:0008150,GO:0008152,GO:0008374,GO:0008925,GO:0016407,GO:0016413,GO:0016740,GO:0016746,GO:0016747		bactNOG[38]	04TRZ@bacNOG,08UW5@bactNOG,0NIVA@firmNOG,COG0110@NOG	0NIVA|4.2444977845e-95|322.578399658	E	O-Acetyltransferase	K00661	maa; maltose O-acetyltransferase [EC:2.3.1.79]	286
WP_019686075.1	667679	668233	HNJHEJNJ_00603	CDS	sutR_1		HTH-type transcriptional regulator SutR	886882.PPSC2_c0673	6.9e-122	397.1	BMUL_5322			bactNOG[38]	08UTH@bactNOG,0NJK2@firmNOG,11GGV@NOG	08UTH|9.532727706e-72|243.923965454	K	Transcriptional regulator			219
WP_016818396.1	668346	668927	HNJHEJNJ_00604	CDS	eamB_1		Cysteine/O-acetylserine efflux protein	886882.PPSC2_c0674	6.5e-127	412.6				bactNOG[38]	082J4@bactNOG,0NJNT@firmNOG,COG1280@NOG	082J4|3.80397144833e-75|254.679092407	E	Lysine exporter protein (Lyse ygga)			197
WP_019686076.1	669205	670932	HNJHEJNJ_00605	CDS	treA	3.2.1.93	Trehalose-6-phosphate hydrolase	886882.PPSC2_c0675	0	1313.1	TREC	GO:0003674,GO:0003824,GO:0004553,GO:0005575,GO:0005622,GO:0005623,GO:0005737,GO:0005975,GO:0005984,GO:0005991,GO:0005993,GO:0006950,GO:0006974,GO:0008150,GO:0008152,GO:0008788,GO:0009056,GO:0009311,GO:0009313,GO:0009987,GO:0015927,GO:0016052,GO:0016787,GO:0016798,GO:0033554,GO:0044237,GO:0044238,GO:0044262,GO:0044275,GO:0044424,GO:0044464,GO:0044699,GO:0044723,GO:0044724,GO:0044763,GO:0046352,GO:…	map00052,map00500,map01100	bactNOG[38]	04RBT@bacNOG,05CG3@bactNOG,0NE22@firmNOG,COG0366@NOG	04RBT|1.89036250169e-257|860.292053223	G	trehalose-6-phosphate hydrolase (EC 3.2.1.93)	K01226	treC; trehalose-6-phosphate hydrolase [EC:3.2.1.93]	748
WP_019686077.1	671038	673002	HNJHEJNJ_00606	CDS	treP_2		PTS system trehalose-specific EIIBC component	886882.PPSC2_c0676	0	1407.1	TREP	GO:0005575,GO:0005623,GO:0005886,GO:0016020,GO:0044464,GO:0071944	map00010,map00500,map00520,map02060	bactNOG[38]	04R8U@bacNOG,05C5Y@bactNOG,0NDJ0@firmNOG,COG1263@NOG,COG1264@NOG,COG2190@NOG	04R8U|1.47007505255e-236|789.39440918	G	pts system	K02818	PTS-Tre-EIIB; PTS system, trehalose-specific IIB component [EC:2.7.1.201]	675
WP_019686078.1	673078	673827	HNJHEJNJ_00607	CDS	treR		HTH-type transcriptional regulator TreR	886882.PPSC2_c0677	6.3e-165	540.3	TRER			bactNOG[38]	04UCN@bacNOG,07414@bactNOG,0NIG9@firmNOG,COG2188@NOG	07414|4.48184623156e-97|326.990264893	K	GntR family transcriptional regulator	K03486	treR2; GntR family transcriptional regulator, trehalose operon transcriptional repressor	276
WP_016818403.1	678245	680674	HNJHEJNJ_00611	CDS	nasD_1	1.7.1.4	Nitrite reductase [NAD(P)H]	886882.PPSC2_c0682	0	1792.8	NIRB		map00910,map01120	bactNOG[38]	054KG@bacNOG,08IFG@bactNOG,0P67B@firmNOG,COG1251@NOG	08IFG|0.0|1287.06872559	C	nitrite reductase, (NAD(P)H)	K00362	nirB; nitrite reductase (NADH) large subunit [EC:1.7.1.15]	933
WP_017428677.1	680714	681043	HNJHEJNJ_00612	CDS	nasE_1	1.7.1.4	Assimilatory nitrite reductase [NAD(P)H] small subunit	886882.PPSC2_c0683	1.2e-70	228.7	NIRD	GO:0003674,GO:0003824,GO:0004457,GO:0006807,GO:0008150,GO:0008152,GO:0008720,GO:0016491,GO:0016614,GO:0016616,GO:0044710,GO:0055114	map00910,map01120	bactNOG[38]	050UE@bacNOG,05KH3@bactNOG,0NWAE@firmNOG,COG2146@NOG	05KH3|4.88867315933e-34|120.830619812	C	nitrite reductase (NAD(P)h) small subunit	K00363	nirD; nitrite reductase (NADH) small subunit [EC:1.7.1.15]	82
WP_019686082.1	683024	686914	HNJHEJNJ_00614	CDS	ancA_1		Cellulosome-anchoring protein	886882.PPSC2_c0685	0	2690.8				bactNOG[38]	08R0W@bactNOG,0NDTM@firmNOG,11G8Q@NOG	08R0W|4.29993524354e-269|887.326293945	S	S-layer homology domain			330
WP_016819423.1	686964	687305	HNJHEJNJ_00615	CDS			hypothetical protein	499177.CLOST_2454	3.1e-57	181.7				bactNOG[38]	084H4@bactNOG,0EW38@cloNOG,0NP8P@firmNOG,COG4675@NOG	084H4|1.17123527913e-35|124.384124756	S	tail collar domain protein			113
WP_016819419.1	691640	692188	HNJHEJNJ_00619	CDS			hypothetical protein	886882.PPSC2_c0690	1.3e-117	382.7	PADR			bactNOG[38]	04WAJ@bacNOG,05VJG@bactNOG,0NK2F@firmNOG,COG1695@NOG	05VJG|4.53134479853e-53|183.253997803	K	Transcriptional regulator			176
WP_017425752.1	694226	695569	HNJHEJNJ_00623	CDS			hypothetical protein	886882.PPSC2_c0694	0	1026.5			map00511,map00600,map01100,map04142	bactNOG[38]	04SVC@bacNOG,064TE@bactNOG,0NFZ5@firmNOG,COG5520@NOG	064TE|4.72613222753e-154|517.999633789	G	hydrolase family 30	K01201	GBA; glucosylceramidase [EC:3.2.1.45]	443
WP_016819414.1	695783	696463	HNJHEJNJ_00624	CDS	srrA_1		Transcriptional regulatory protein SrrA	349520.PPE_00622	1.8e-149	485.7			map02020	bactNOG[38]	04TSC@bacNOG,05CK6@bactNOG,0NE0V@firmNOG,COG0745@NOG	04TSC|4.50994227672e-96|323.453094482	T	regulator			266
WP_017425751.1	696460	698229	HNJHEJNJ_00625	CDS	resE_1	2.7.13.3	Sensor histidine kinase ResE	886882.PPSC2_c0696	0	1259.9				bactNOG[38]	04UR9@bacNOG,05BZU@bactNOG,0NDAC@firmNOG,0XNMH@NOG	04UR9|2.89710641155e-271|904.153808594	T	Histidine kinase			479
WP_029514822.1	702900	703829	HNJHEJNJ_00632	CDS		1.1.1.169	Putative 2-dehydropantoate 2-reductase	886882.PPSC2_c0702	3.7e-201	660.2	PANE	GO:0005575,GO:0005622,GO:0005623,GO:0005737,GO:0044424,GO:0044464	map00770,map01100,map01110	bactNOG[38]	04RZJ@bacNOG,08KF8@bactNOG,0NF5S@firmNOG,COG1893@NOG	08KF8|3.18763450956e-109|367.880310059	H	Catalyzes the NADPH-dependent reduction of ketopantoate into pantoic acid (By similarity)	K00077	panE; 2-dehydropantoate 2-reductase [EC:1.1.1.169]	262
WP_019686089.1	704798	705424	HNJHEJNJ_00634	CDS	mhqN	1.-.-.-	Putative NAD(P)H nitroreductase MhqN	349520.PPE_00631	5.7e-136	442.2	SP_0622			bactNOG[38]	08RDS@bactNOG,0P6Z1@firmNOG,COG0778@NOG	08RDS|5.11369944397e-67|228.614746094	C	Nitroreductase	K15976	putative NAD(P)H nitroreductase [EC:1.-.-.-]	209
WP_019686090.1	705463	706422	HNJHEJNJ_00635	CDS	mhqO_2	1.13.11.-	Putative ring-cleaving dioxygenase MhqO	886882.PPSC2_c0705	4.9e-222	729.4	MHQO	GO:0005575,GO:0005622,GO:0005623,GO:0005737,GO:0044424,GO:0044464		bactNOG[38]	04SH7@bacNOG,05DA2@bactNOG,0NG2I@firmNOG,COG0346@NOG	05DA2|1.53060795336e-134|452.671356201	E	glyoxalase bleomycin resistance protein dioxygenase	K15975	glyoxalase family protein	379
WP_019686091.1	706537	709905	HNJHEJNJ_00636	CDS	rapA_3	3.6.4.-	RNA polymerase-associated protein RapA	886882.PPSC2_c0706	0	2495.3	SNF			bactNOG[38]	04RI1@bacNOG,05C0D@bactNOG,0NEBD@firmNOG,COG0553@NOG	04RI1|0.0|1173.41540527	L	SNF2 family			1170
WP_019686092.1	710071	711021	HNJHEJNJ_00637	CDS			hypothetical protein	886882.PPSC2_c0707	3.6e-197	644				bactNOG[38]	04S8N@bacNOG,07WKS@bactNOG,0NE31@firmNOG,COG3173@NOG	07WKS|3.18764195239e-139|466.298919678	S	Macrolide 2'-phosphotransferase	K06979	mph; macrolide phosphotransferase	300
WP_019686095.1	715180	717186	HNJHEJNJ_00641	CDS	bgaA	3.2.1.23	Beta-galactosidase BgaA	886882.PPSC2_c0710	0	1519.3			map00052,map00511,map00600,map01100	bactNOG[38]	04RWV@bacNOG,05C4C@bactNOG,0NEDD@firmNOG,COG1874@NOG	05C4C|1.12320807919e-213|714.812683105	G	beta-galactosidase	K12308	bgaB; beta-galactosidase [EC:3.2.1.23]	750	K01190	77
WP_019686098.1	720293	721573	HNJHEJNJ_00644	CDS	msmE_3		Multiple sugar-binding protein	349520.PPE_00642	4.6e-285	933.5			map02010	bactNOG[38]	04ZTZ@bacNOG,083XI@bactNOG,0NU9U@firmNOG,COG1653@NOG	083XI|5.23071048036e-198|660.75390625	G	extracellular solute-binding protein family 1	K10117	msmE; raffinose/stachyose/melibiose transport system substrate-binding protein	210
WP_019686103.1	727098	730397	HNJHEJNJ_00650	CDS			hypothetical protein	886882.PPSC2_c0718	0	2452.7	ID880			bactNOG[38]	08F21@bactNOG,0Y48A@NOG	08F21|0.0|1208.27966309	G	Inherit from COG: Glycoside hydrolase Family 5			756
WP_019686104.1	730548	731186	HNJHEJNJ_00651	CDS			hypothetical protein	886882.PPSC2_c0719	1.6e-134	439.5	YISX			bactNOG[38]	04VQJ@bacNOG,05MYW@bactNOG,0NKR1@firmNOG,COG1357@NOG	05MYW|1.02487813943e-64|220.589187622	S	Pentapeptide repeat protein			188
WP_019686107.1	734329	734913	HNJHEJNJ_00655	CDS	slmA_1		Nucleoid occlusion factor SlmA	349520.PPE_00651	8.1e-124	399.9	YDGC			bactNOG[38]	04W88@bacNOG,05PF9@bactNOG,0NN4Y@firmNOG,COG1309@NOG	05PF9|4.06640295995e-77|261.303527832	K	Transcriptional regulator			153
WP_019686109.1	735969	737180	HNJHEJNJ_00659	CDS	yfmO		Multidrug efflux protein YfmO	886882.PPSC2_c0728	3.5e-255	838.8	YFMO	GO:0005575,GO:0005623,GO:0005886,GO:0006810,GO:0006855,GO:0008150,GO:0009987,GO:0015893,GO:0016020,GO:0042221,GO:0042493,GO:0044464,GO:0044699,GO:0044763,GO:0044765,GO:0050896,GO:0051179,GO:0051234,GO:0055085,GO:0071944		bactNOG[38]	04T0Z@bacNOG,05DXB@bactNOG,0NFR4@firmNOG,0XQDT@NOG	05DXB|8.21080545566e-170|567.632446289	G	Major Facilitator superfamily	K08221	yitG; MFS transporter, ACDE family, multidrug resistance protein	480
WP_019686110.1	737208	737636	HNJHEJNJ_00660	CDS			Putative universal stress protein	349520.PPE_00654	2.7e-86	277.6				bactNOG[38]	04VWN@bacNOG,082IQ@bactNOG,0P3E0@firmNOG,COG0589@NOG	082IQ|5.09804781525e-43|149.767211914	T	universal stress protein			120
WP_019686111.1	737679	739097	HNJHEJNJ_00661	CDS	gabD	1.2.1.79	Succinate-semialdehyde dehydrogenase [NADP(+)] GabD	665959.HMPREF1013_04577	1.2e-194	634.4				bactNOG[38]	04ZMY@bacNOG,05C26@bactNOG,0NDDA@firmNOG,COG1012@NOG	04ZMY|1.92906474837e-211|705.965942383	C	Acyl-CoA reductase (LuxC)			602
WP_019686112.1	739258	740052	HNJHEJNJ_00662	CDS	fabG_1	1.1.1.100	3-oxoacyl-[acyl-carrier-protein] reductase FabG	886882.PPSC2_c0731	4.6e-168	549.7	HOCH_0621			bactNOG[38]	05145@bacNOG,05EZT@bactNOG,0NMJ4@firmNOG,0XR73@NOG	05EZT|2.91189271555e-106|357.500518799	S	Short-chain dehydrogenase reductase Sdr			306
WP_019686113.1	740137	740424	HNJHEJNJ_00663	CDS			hypothetical protein	1052684.PPM_0680	3.3e-63	200.3				bactNOG[38]	05Y39@bactNOG,12256@NOG	05Y39|3.98231169917e-37|129.547729492	S	Protein of unknown function (DUF1330)			114
WP_019686117.1	743193	743657	HNJHEJNJ_00667	CDS	spoVT_2		Stage V sporulation protein T	349520.PPE_00663	9.4e-96	306.8				bactNOG[38]	051I6@bacNOG,06XS5@bactNOG,0NXAV@firmNOG,COG2002@NOG	06XS5|2.29958060988e-69|235.46635437	K	Regulators of stationary sporulation gene expression	K06284	abrB; transcriptional pleiotropic regulator of transition state genes	56
WP_019686118.1	743906	744778	HNJHEJNJ_00668	CDS			hypothetical protein														101	K02409	4
WP_019686120.1	745504	746268	HNJHEJNJ_00670	CDS	mta		HTH-type transcriptional activator mta	886882.PPSC2_c0740	2.2e-165	542.8	MTA	GO:0005575,GO:0005622,GO:0005623,GO:0005737,GO:0044424,GO:0044464		bactNOG[38]	04TA7@bacNOG,07TXC@bactNOG,0NE98@firmNOG,COG0789@NOG	07TXC|2.3626751954e-68|233.952545166	K	Transcriptional regulator			226
WP_016819371.1	746933	747412	HNJHEJNJ_00672	CDS	msrC	1.8.4.14	Free methionine-R-sulfoxide reductase	886882.PPSC2_c0742	1.9e-106	348.1	YTSP			bactNOG[38]	04U8E@bacNOG,08ZGC@bactNOG,0NI41@firmNOG,COG1956@NOG	08ZGC|6.0832700931e-60|206.283370972	T	gaf domain protein	K08968	msrC; L-methionine (R)-S-oxide reductase [EC:1.8.4.14]	216
WP_019686121.1	747762	748067	HNJHEJNJ_00673	CDS			hypothetical protein														16	K03667	1
WP_019686123.1	748836	749591	HNJHEJNJ_00675	CDS	ykoC_1		Putative HMP/thiamine permease protein YkoC	349520.PPE_00677	1.2e-155	503.9			map02010	bactNOG[38]	053EM@bacNOG,089AV@bactNOG,0NR1H@firmNOG,COG0619@NOG	089AV|2.08102253868e-129|433.127441406	P	Cobalt transport protein	K16785	ecfT; energy-coupling factor transport system permease protein	75
WP_019686124.1	750394	751953	HNJHEJNJ_00677	CDS	ykoD_1	3.6.3.-	Putative HMP/thiamine import ATP-binding protein YkoD	886882.PPSC2_c0747	0	1097			map02010	bactNOG[38]	054UP@bacNOG,08JJB@bactNOG,0P6MG@firmNOG,COG1122@NOG	08JJB|1.56129723532e-156|526.260620117	P	ABC transporter	K16786	ecfA1; energy-coupling factor transport system ATP-binding protein [EC:3.6.3.-]	247
WP_013369372.1	757620	758084	HNJHEJNJ_00681	CDS	mhqR_2		HTH-type transcriptional regulator MhqR	886882.PPSC2_c0753	2.9e-104	338.2				bactNOG[38]	080I8@bactNOG,0NKUY@firmNOG,11UT8@NOG	080I8|4.37421928886e-60|204.397262573	K	transcriptional regulator), MarR family	K15973	mhqR; MarR family transcriptional regulator, 2-MHQ and catechol-resistance regulon repressor	115
WP_019686128.1	759194	759493	HNJHEJNJ_00684	CDS	cotF		Spore coat protein F	944559.HMPREF9413_4613	4.5e-34	106.5	YRAD			bactNOG[38]	04WR0@bacNOG,061NS@bactNOG,0NNIB@firmNOG,COG5577@NOG	061NS|4.55537458714e-38|132.147277832	M	Spore coat protein			19	K06439	7
WP_085978858.1	761010	761609						349520.PPE_00686	2.9e-122	396.6	BA_1631			bactNOG[38]	04U1C@bacNOG,08TS5@bactNOG,0NHRQ@firmNOG,COG1280@NOG	08TS5|5.29156620922e-76|258.038574219	E	Lysine exporter protein (Lyse ygga)			240
WP_019686129.1	761919	762887	HNJHEJNJ_00687	CDS	frlB_2	3.5.-.-	Fructosamine deglycase FrlB	745277.Rahaq2_1681	2.6e-146	476				bactNOG[38]	07T8B@bactNOG,0QPFP@gproNOG,17463@proNOG,COG2222@NOG	07T8B|1.96870216791e-144|483.5987854	M	SIS domain			413
WP_016819355.1	762916	763728	HNJHEJNJ_00688	CDS	frlD_2	2.7.1.-	Fructosamine kinase FrlD	886882.PPSC2_c0762	3e-181	593.1	FRLD			bactNOG[38]	08KPW@bactNOG,COG0524@NOG	08KPW|1.11122807417e-108|365.635528564	G	sugar kinase			288
WP_019686130.1	763824	764537	HNJHEJNJ_00689	CDS	yurK_2		putative HTH-type transcriptional regulator YurK	290402.Cbei_4797	3e-74	242.8				bactNOG[38]	05FDP@bactNOG,0EUAM@cloNOG,0NEHV@firmNOG,COG2188@NOG	0EUAM|6.51643887144e-79|267.542449951	K	Transcriptional regulator, GntR family	K03710	GntR family transcriptional regulator	200	K10711	16
WP_029514327.1	769700	770959	HNJHEJNJ_00693	CDS		5.3.1.29	Putative thiazole biosynthetic enzyme	886882.PPSC2_c0767	2.8e-282	931.4	YTFP			bactNOG[38]	04REI@bacNOG,05CBX@bactNOG,0NE6V@firmNOG,COG2081@NOG	05CBX|9.77856690989e-147|493.444366455	S	hi0933 family	K07007	uncharacterized protein	498
WP_019686134.1	771254	772993	HNJHEJNJ_00694	CDS	kinE_2	2.7.13.3	Sporulation kinase E	349520.PPE_00689	0	1202.8				bactNOG[38]	04V67@bacNOG,05BZU@bactNOG,0NGW1@firmNOG,0XNMH@NOG	04V67|2.25722410614e-209|692.677246094	T	Signal transduction histidine kinase			456
WP_016819348.1	773136	773570	HNJHEJNJ_00695	CDS			hypothetical protein	886882.PPSC2_c0769	2.3e-97	316.1	YQIW			bactNOG[38]	04U88@bacNOG,08Y6J@bactNOG,0NIQ2@firmNOG,11J34@NOG	08Y6J|1.6919422939e-65|222.297393799	S	UPF0403 protein			194
WP_016819347.1	773673	774482	HNJHEJNJ_00696	CDS	nadE	6.3.1.5	NH(3)-dependent NAD(+) synthetase	886882.PPSC2_c0771	2.4e-174	572.2	NADE		map00760,map01100	bactNOG[38]	04RXI@bacNOG,07RA1@bactNOG,0NDT9@firmNOG,COG0171@NOG	07RA1|2.59701522965e-73|250.250152588	H	nh(3)-dependent nad( ) synthetase	K01916	nadE; NAD+ synthase [EC:6.3.1.5]	211
WP_016819346.1	774574	775401	HNJHEJNJ_00697	CDS			hypothetical protein	886882.PPSC2_c0772	2.9e-185	604.5				bactNOG[38]	04U4N@bacNOG,065J6@bactNOG,0NHI6@firmNOG,0XSQD@NOG	065J6|5.92304265101e-95|320.291625977	S	Alpha beta superfamily hydrolase			246
WP_016819345.1	775584	775988	HNJHEJNJ_00698	CDS	acpS	2.7.8.7	Holo-[acyl-carrier-protein] synthase	886882.PPSC2_c0773	5e-89	289	ACPS	GO:0005575,GO:0005622,GO:0005623,GO:0005737,GO:0044424,GO:0044464	map00770	bactNOG[38]	04VKA@bacNOG,082V8@bactNOG,0NKPK@firmNOG,COG0736@NOG	082V8|4.99484635646e-40|139.708099365	I	Transfers the 4'-phosphopantetheine moiety from coenzyme A to a Ser of acyl-carrier-protein (By similarity)	K00997	acpS; holo-[acyl-carrier protein] synthase [EC:2.7.8.7]	94
WP_019686135.1	775993	777225	HNJHEJNJ_00699	CDS	mutY	3.2.2.-	Adenine DNA glycosylase	886882.PPSC2_c0774	6.9e-274	904.2	MUTY		map03410	bactNOG[38]	04R88@bacNOG,05CEN@bactNOG,0NE54@firmNOG,COG1194@NOG	05CEN|5.89930757576e-143|481.08984375	L	a g-specific adenine glycosylase	K03575	mutY; A/G-specific adenine glycosylase [EC:3.2.2.-]	365
WP_019686136.1	778325	780517	HNJHEJNJ_00701	CDS	agaSK_2		Bifunctional alpha-galactosidase/sucrose kinase AgaSK	1052684.PPM_0727	0	1662			map00052,map00561,map00600,map00603	bactNOG[38]	05DME@bactNOG,0NDTR@firmNOG,COG3345@NOG	05DME|8.5032263839e-289|963.794067383	G	alpha-galactosidase	K07407	E3.2.1.22B; alpha-galactosidase [EC:3.2.1.22]	926
WP_019686137.1	782066	782554	HNJHEJNJ_00703	CDS			hypothetical protein	886882.PPSC2_c0787	7e-115	371.2				bactNOG[38]	04U73@bacNOG,08WGJ@bactNOG,0NJ3R@firmNOG,COG2318@NOG	08WGJ|1.41409657318e-76|259.089202881	S	dinb family			209
WP_016819339.1	782692	783306	HNJHEJNJ_00704	CDS	sodA_1	1.15.1.1	Superoxide dismutase [Mn]	886882.PPSC2_c0788	7.7e-144	469.7	SODA	GO:0000302,GO:0000303,GO:0003674,GO:0003676,GO:0003677,GO:0003824,GO:0004784,GO:0005488,GO:0005575,GO:0005576,GO:0005622,GO:0005623,GO:0005737,GO:0006801,GO:0006950,GO:0006979,GO:0008150,GO:0008152,GO:0009266,GO:0009268,GO:0009408,GO:0009628,GO:0009987,GO:0010035,GO:0010038,GO:0010269,GO:0010447,GO:0016209,GO:0016491,GO:0016721,GO:0019430,GO:0030145,GO:0033554,GO:0034599,GO:0034614,GO:0042221,GO:…	map04146,map05016	bactNOG[38]	04S88@bacNOG,05CK4@bactNOG,0NEK5@firmNOG,COG0605@NOG	04S88|2.55270038469e-110|369.895599365	P	Destroys radicals which are normally produced within the cells and which are toxic to biological systems (By similarity)	K04564	SOD2; superoxide dismutase, Fe-Mn family [EC:1.15.1.1]	331
WP_013369410.1	783828	784253	HNJHEJNJ_00705	CDS	ypeA_1	2.3.1.-	Acetyltransferase YpeA	886882.PPSC2_c0791	4.5e-96	308				bactNOG[38]	04WG4@bacNOG,0855P@bactNOG,0NNVH@firmNOG,COG0456@NOG	0855P|1.67282509967e-73|248.179092407	S	gCN5-related N-acetyltransferase			106	K03789	7
WP_019686138.1	785051	785488	HNJHEJNJ_00707	CDS	rnhA	3.1.26.4	Ribonuclease H	1052684.PPM_0733	1.2e-101	332.8	RNHA	GO:0005575,GO:0005622,GO:0005623,GO:0005737,GO:0044424,GO:0044464	map03030	bactNOG[38]	04U13@bacNOG,08UMW@bactNOG,0NIAI@firmNOG,COG0328@NOG	08UMW|4.37228085446e-71|243.047195435	L	Endonuclease that specifically degrades the RNA of RNA- DNA hybrids (By similarity)	K03469	rnhA; ribonuclease HI [EC:3.1.26.4]	211
WP_013369414.1	787424	787678	HNJHEJNJ_00709	CDS			hypothetical protein	886882.PPSC2_c0795	2.1e-56	176.7				bactNOG[38]	04XIS@bacNOG,067SI@bactNOG,0NQYI@firmNOG,0XUER@NOG	067SI|5.7325570982e-41|141.384094238	S	Uncharacterised protein family (UPF0154)			16	K09976	6
WP_013369415.1	787733	788326	HNJHEJNJ_00710	CDS	folE	3.5.4.16	GTP cyclohydrolase 1	886882.PPSC2_c0796	3.8e-131	430.6	FOLE	GO:0008150,GO:0040007	map00790,map01100	bactNOG[38]	04T2M@bacNOG,05EUJ@bactNOG,0NEW7@firmNOG,COG0302@NOG	05EUJ|3.1790996836e-85|289.816223145	H	GTP cyclohydrolase i	K01495	GCH1; GTP cyclohydrolase IA [EC:3.5.4.16]	252
WP_019686140.1	788525	789370	HNJHEJNJ_00711	CDS	lipL	2.3.1.204	Octanoyl-[GcvH]:protein N-octanoyltransferase	886882.PPSC2_c0797	8.2e-178	582.2	LIPL	GO:0003674,GO:0003824,GO:0006082,GO:0006464,GO:0006629,GO:0006631,GO:0006633,GO:0006732,GO:0006790,GO:0008150,GO:0008152,GO:0008610,GO:0009058,GO:0009106,GO:0009107,GO:0009108,GO:0009249,GO:0009987,GO:0016053,GO:0016415,GO:0016740,GO:0016746,GO:0016747,GO:0018065,GO:0018130,GO:0019538,GO:0019752,GO:0032787,GO:0036211,GO:0043170,GO:0043412,GO:0043436,GO:0044237,GO:0044238,GO:0044249,GO:0044255,GO:…		bactNOG[38]	04T45@bacNOG,05JGI@bactNOG,0NEUD@firmNOG,COG0095@NOG	05JGI|2.60855624391e-80|272.473144531	H	Catalyzes the amidotransfer (transamidation) of the octanoyl moiety from octanoyl-GcvH to the lipoyl domain of the E2 subunit of lipoate-dependent enzymes (By similarity)	K16869	lipL; octanoyl-[GcvH]:protein N-octanoyltransferase [EC:2.3.1.204]	171
WP_016819332.1	792350	793093	HNJHEJNJ_00714	CDS	kipR_1		HTH-type transcriptional regulator KipR	886882.PPSC2_c0800	3e-159	521				bactNOG[38]	04SKR@bacNOG,088KT@bactNOG,0NG42@firmNOG,COG1414@NOG	088KT|6.07494170169e-84|285.429046631	K	Iclr family transcriptional regulator			262
WP_019686142.1	793510	795354	HNJHEJNJ_00715	CDS	thiC	4.1.99.17	Phosphomethylpyrimidine synthase	349520.PPE_00711	0	1339.1	THIC	GO:0003674,GO:0003824,GO:0005575,GO:0005622,GO:0005623,GO:0005737,GO:0005829,GO:0005886,GO:0006725,GO:0006766,GO:0006767,GO:0006772,GO:0006790,GO:0006807,GO:0008150,GO:0008152,GO:0009058,GO:0009110,GO:0009228,GO:0009987,GO:0016020,GO:0018130,GO:0019438,GO:0034641,GO:0040007,GO:0042364,GO:0042723,GO:0042724,GO:0044237,GO:0044249,GO:0044271,GO:0044272,GO:0044281,GO:0044283,GO:0044424,GO:0044444,GO:…	map00730,map01100	bactNOG[38]	04SCH@bacNOG,05CBF@bactNOG,0NDH8@firmNOG,COG0422@NOG	05CBF|7.07928383497e-318|1058.74279785	H	Catalyzes the synthesis of the hydroxymethylpyrimidine phosphate (HMP-P) moiety of thiamine from aminoimidazole ribotide (AIR) in a radical S-adenosyl-L-methionine (SAM)-dependent reaction (By similarity)	K03147	thiC; phosphomethylpyrimidine synthase [EC:4.1.99.17]	944
WP_013369422.1	796221	797057	HNJHEJNJ_00717	CDS			hypothetical protein	886882.PPSC2_c0804	2.9e-180	589	YXKD	GO:0005575,GO:0005623,GO:0005886,GO:0016020,GO:0044464,GO:0071944		bactNOG[38]	04T4F@bacNOG,0749K@bactNOG,0NF1Z@firmNOG,COG1284@NOG	0749K|1.04555989829e-127|427.972625732	S	Uncharacterized protein conserved in bacteria (DUF2179)			357
WP_016819329.1	797229	799940	HNJHEJNJ_00718	CDS	citB	4.2.1.3	Aconitate hydratase A	471223.GWCH70_1258	0	1282.8			map00020,map00300,map00630,map00720,map01100,map01110,map01120,map01210,map01230	bactNOG[38]	0548V@bacNOG,08FKW@bactNOG,0P5FS@firmNOG,COG1048@NOG	08FKW|0.0|1438.59448242	C	aconitate hydratase	K01681	ACO; aconitate hydratase [EC:4.2.1.3]	1285
WP_019686144.1	801430	802518	HNJHEJNJ_00720	CDS	ddl_1	6.3.2.4	D-alanine--D-alanine ligase	886882.PPSC2_c0808	3.8e-245	808.7	DDL	GO:0005575,GO:0005622,GO:0005623,GO:0005737,GO:0044424,GO:0044464	map00473,map00550,map01100	bactNOG[38]	04RA9@bacNOG,05CPF@bactNOG,0ND93@firmNOG,COG1181@NOG	05CPF|9.36511780552e-135|454.057006836	M	Cell wall formation (By similarity)	K01921	ddl; D-alanine-D-alanine ligase [EC:6.3.2.4]	393
WP_016819326.1	802621	802944	HNJHEJNJ_00721	CDS			hypothetical protein	886882.PPSC2_c0809	7.8e-70	220.6				bactNOG[38]	050B9@bacNOG,06ST3@bactNOG,0NVUW@firmNOG,0YJYW@NOG	06ST3|4.37331090911e-64|216.323471069	S	NA			18	K00525	2
WP_029514828.1	804259	805125						349520.PPE_00719	6.8e-191	628.4	SUHB		map00521,map00562,map01100,map01110,map04070	bactNOG[38]	04U0J@bacNOG,05ECY@bactNOG,0NIJ3@firmNOG,COG0483@NOG	05ECY|1.83020091838e-100|340.043823242	G	inositol monophosphatase	K01092	E3.1.3.25; myo-inositol-1(or 4)-monophosphatase [EC:3.1.3.25]	250
WP_019686149.1	809013	810305	HNJHEJNJ_00727	CDS	yesO_3		Putative ABC transporter substrate-binding protein YesO	886882.PPSC2_c0815	2.4e-297	979.2	YESO			bactNOG[38]	04ZGT@bacNOG,0769Z@bactNOG,0NE44@firmNOG,COG1653@NOG	0769Z|1.22695310766e-144|485.073577881	G	extracellular solute-binding protein family 1	K02027	ABC.MS.S; multiple sugar transport system substrate-binding protein	322
WP_019686151.1	814495	814896	HNJHEJNJ_00732	CDS			hypothetical protein	886882.PPSC2_c0820	5.7e-86	276.4	BL00814			bactNOG[38]	05190@bacNOG,090KT@bactNOG,0NWW2@firmNOG,COG4288@NOG	090KT|2.06947550772e-54|185.477401733	S	Anabaena sensory rhodopsin transducer			140
WP_019686153.1	816157	817476						886882.PPSC2_c0822	1.4e-299	984.9	HEML1	GO:0005575,GO:0005622,GO:0005623,GO:0005737,GO:0044424,GO:0044464	map00860,map01100,map01110	bactNOG[38]	04R7V@bacNOG,05CDM@bactNOG,0NDRT@firmNOG,COG0001@NOG	04R7V|1.77598513438e-243|810.556152344	H	glutamate-1-semialdehyde aminotransferase	K01845	hemL; glutamate-1-semialdehyde 2,1-aminomutase [EC:5.4.3.8]	634
WP_019686154.1	817556	818677	HNJHEJNJ_00735	CDS	msrR_2		Regulatory protein MsrR	886882.PPSC2_c0823	2.9e-251	825.3	PSR	GO:0005575,GO:0005623,GO:0005886,GO:0016020,GO:0044464,GO:0071944		bactNOG[38]	04TRK@bacNOG,08RCF@bactNOG,0NHKC@firmNOG,COG1316@NOG	08RCF|8.59048468704e-117|393.753570557	K	TRANSCRIPTIONal			350
WP_019686155.1	818781	819821	HNJHEJNJ_00736	CDS	natA_1		ABC transporter ATP-binding protein NatA	886882.PPSC2_c0824	3.1e-233	767.1	DRRA		map02010	bactNOG[38]	04SWS@bacNOG,05DCV@bactNOG,0NES1@firmNOG,COG4586@NOG	05DCV|2.94391750702e-135|453.967834473	S	ABC transporter	K01990	ABC-2.A; ABC-2 type transport system ATP-binding protein	396
WP_019686156.1	820613	821401	HNJHEJNJ_00738	CDS			hypothetical protein	349520.PPE_00734	1.3e-175	575.8		GO:0006810,GO:0008150,GO:0051179,GO:0051234		bactNOG[38]	04UPH@bacNOG,08S0Z@bactNOG,0NHPU@firmNOG,COG3694@NOG	08S0Z|2.47943773547e-80|272.968322754	S	ABC transporter, permease	K01992	ABC-2.P; ABC-2 type transport system permease protein	319
WP_013369445.1	821444	821920	HNJHEJNJ_00739	CDS	bcp	1.11.1.15	Putative peroxiredoxin bcp	886882.PPSC2_c0827	1.5e-108	356	BCP	GO:0003674,GO:0003824,GO:0004601,GO:0005575,GO:0005622,GO:0005623,GO:0005737,GO:0005829,GO:0005886,GO:0006950,GO:0006979,GO:0008150,GO:0008152,GO:0008379,GO:0016020,GO:0016209,GO:0016491,GO:0016667,GO:0016671,GO:0016684,GO:0016705,GO:0032843,GO:0044424,GO:0044444,GO:0044464,GO:0044710,GO:0050896,GO:0051920,GO:0055114,GO:0071944		bactNOG[38]	04U9Q@bacNOG,08YXY@bactNOG,0NI5R@firmNOG,COG1225@NOG	08YXY|3.64078701118e-72|247.150039673	O	alkyl hydroperoxide reductase Thiol specific antioxidant Mal allergen	K03564	BCP; peroxiredoxin Q/BCP [EC:1.11.1.15]	200
WP_017428420.1	828567	830105	HNJHEJNJ_00746	CDS	guaA_1	6.3.5.2	GMP synthase [glutamine-hydrolyzing]	886882.PPSC2_c0835	0	1167.2	GUAA	GO:0005575,GO:0005618,GO:0005623,GO:0008150,GO:0030312,GO:0040007,GO:0044464,GO:0071944	map00230,map00983,map01100	bactNOG[38]	04RHH@bacNOG,05CM0@bactNOG,0NDCZ@firmNOG,COG0518@NOG,COG0519@NOG	05CM0|6.04073774057e-239|796.696655273	F	Catalyzes the synthesis of GMP from XMP (By similarity)	K01951	guaA; GMP synthase (glutamine-hydrolysing) [EC:6.3.5.2]	807
WP_019686162.1	831292	832422	HNJHEJNJ_00748	CDS	iolW_1	1.1.1.371	scyllo-inositol 2-dehydrogenase (NADP(+))	886882.PPSC2_c0837	2.7e-224	734.4				bactNOG[38]	08PHE@bactNOG,0ZDJ6@NOG	08PHE|1.83388804728e-150|503.811279297	S	oxidoreductase			280
WP_019686163.1	832552	833397	HNJHEJNJ_00749	CDS	gltR_1		HTH-type transcriptional regulator GltR	985665.HPL003_11690	6.3e-164	531.9				bactNOG[38]	06N8A@bactNOG,COG0583@NOG	06N8A|1.16456903729e-114|385.234680176	K	Transcriptional regulator			218
WP_019686164.1	833585	834058	HNJHEJNJ_00751	CDS	mhqR_3		HTH-type transcriptional regulator MhqR	886882.PPSC2_c0839	1.7e-91	294.3				bactNOG[38]	04VHI@bacNOG,05FS7@bactNOG,0NK65@firmNOG,COG1846@NOG	05FS7|4.42898409068e-54|185.125915527	K	Transcriptional regulator			135
WP_019686165.1	837038	838030	HNJHEJNJ_00754	CDS	fabHB	2.3.1.180	3-oxoacyl-[acyl-carrier-protein] synthase 3 protein 2	886882.PPSC2_c0841	4e-224	736.2	FABH	GO:0005575,GO:0005622,GO:0005623,GO:0005737,GO:0044424,GO:0044464	map00061,map01100	bactNOG[38]	04RD5@bacNOG,05CCZ@bactNOG,0ND61@firmNOG,COG0332@NOG	04RD5|2.02382245953e-131|440.917297363	I	Catalyzes the condensation reaction of fatty acid synthesis by the addition to an acyl acceptor of two carbons from malonyl-ACP. Catalyzes the first condensation reaction which initiates fatty acid synthesis and may therefore play a role in governing the total rate of fatty acid production. Possesses both acetoacetyl-ACP synthase and acetyl transacylase activities. Its substrate specificity deter…	K00648	fabH; 3-oxoacyl-[acyl-carrier-protein] synthase III [EC:2.3.1.180]	364
WP_019686166.1	838163	840298	HNJHEJNJ_00755	CDS	topB_1	5.99.1.2	DNA topoisomerase 3	394503.Ccel_0922	2e-236	778.4	TOPB		map03018	bactNOG[38]	05C9U@bactNOG,0ENNZ@cloNOG,0NDRU@firmNOG,COG0550@NOG,COG0551@NOG	0ENNZ|7.24274565014e-260|865.936828613	L	DNA topoisomerase	K03169	topB; DNA topoisomerase III [EC:5.99.1.2]	765
WP_019686167.1	840717	841877	HNJHEJNJ_00757	CDS	ansZ	3.5.1.1	L-asparaginase 2	224308.Bsubs1_010100001493	3.6e-148	483.6	YCCC	GO:0005575,GO:0005622,GO:0005623,GO:0005737,GO:0044424,GO:0044464	map00250,map00330,map00460,map00471,map00910,map01100,map01110,map01120,map02020	bactNOG[38]	07RB3@bactNOG,COG0252@NOG	07RB3|1.14225190173e-128|431.651916504	E	L-asparaginase	K01424	E3.5.1.1; L-asparaginase [EC:3.5.1.1]	347
WP_016819762.1	842562	842825	HNJHEJNJ_00760	CDS			hypothetical protein	621372.POTG_01791	3.9e-45	139.4				bactNOG[38]	0543M@bacNOG,08C8I@bactNOG,0P45S@firmNOG,0ZZ3H@NOG	08C8I|2.96948948165e-32|113.711784363	S	Protein of unknown function (DUF1294)			77
WP_013369465.1	842974	843408	HNJHEJNJ_00761	CDS	nhaX		Stress response protein NhaX	349520.PPE_00757	1.6e-91	294				bactNOG[38]	04VWN@bacNOG,082IQ@bactNOG,0P3E0@firmNOG,COG0589@NOG	082IQ|1.6624063887e-43|151.327072144	T	universal stress protein			118
WP_013369467.1	844007	844492	HNJHEJNJ_00762	CDS	purE	5.4.99.18	N5-carboxyaminoimidazole ribonucleotide mutase	886882.PPSC2_c0849	5.9e-102	334.3	PURE	GO:0003674,GO:0003824,GO:0004638,GO:0005575,GO:0005622,GO:0005623,GO:0005737,GO:0005829,GO:0006139,GO:0006163,GO:0006164,GO:0006725,GO:0006753,GO:0006793,GO:0006796,GO:0006807,GO:0008150,GO:0008152,GO:0009058,GO:0009117,GO:0009150,GO:0009152,GO:0009165,GO:0009259,GO:0009260,GO:0009987,GO:0016829,GO:0016830,GO:0016831,GO:0016853,GO:0016866,GO:0018130,GO:0019438,GO:0019637,GO:0019693,GO:0034023,GO:…	map00230,map01100,map01110	bactNOG[38]	04UHC@bacNOG,08UM6@bactNOG,0NIAF@firmNOG,COG0041@NOG	08UM6|1.70800263844e-80|272.888549805	F	Catalyzes the conversion of N5-carboxyaminoimidazole ribonucleotide (N5-CAIR) to 4-carboxy-5-aminoimidazole ribonucleotide (CAIR) (By similarity)	K01588	purE; 5-(carboxyamino)imidazole ribonucleotide mutase [EC:5.4.99.18]	239
WP_017426166.1	844489	845664	HNJHEJNJ_00763	CDS	purK	6.3.4.18	N5-carboxyaminoimidazole ribonucleotide synthase	886882.PPSC2_c0850	3.2e-258	851.6	PURK	GO:0000166,GO:0001882,GO:0001883,GO:0003674,GO:0003824,GO:0004638,GO:0005488,GO:0005524,GO:0005575,GO:0005623,GO:0005886,GO:0006139,GO:0006163,GO:0006164,GO:0006725,GO:0006753,GO:0006793,GO:0006796,GO:0006807,GO:0008150,GO:0008152,GO:0009058,GO:0009117,GO:0009150,GO:0009152,GO:0009165,GO:0009259,GO:0009260,GO:0009987,GO:0016020,GO:0016829,GO:0016830,GO:0016831,GO:0016874,GO:0016879,GO:0017076,GO:…	map00230,map01100,map01110	bactNOG[38]	04RXG@bacNOG,05CY8@bactNOG,0NDW3@firmNOG,COG0026@NOG	05CY8|7.48519518363e-164|548.450073242	F	phosphoribosylaminoimidazole carboxylase atpase subunit	K01589	purK; 5-(carboxyamino)imidazole ribonucleotide synthase [EC:6.3.4.18]	442
WP_016819766.1	845667	846965	HNJHEJNJ_00764	CDS	purB	4.3.2.2	Adenylosuccinate lyase	886882.PPSC2_c0851	9.6e-296	975.2	PURB	GO:0003674,GO:0003824,GO:0004018,GO:0006139,GO:0006163,GO:0006164,GO:0006167,GO:0006725,GO:0006753,GO:0006793,GO:0006796,GO:0006807,GO:0008150,GO:0008152,GO:0009058,GO:0009116,GO:0009117,GO:0009119,GO:0009123,GO:0009124,GO:0009126,GO:0009127,GO:0009150,GO:0009152,GO:0009156,GO:0009161,GO:0009163,GO:0009165,GO:0009167,GO:0009168,GO:0009259,GO:0009260,GO:0009987,GO:0016829,GO:0016840,GO:0016842,GO:…	map00230,map00250,map01100,map01110	bactNOG[38]	04RBQ@bacNOG,05C83@bactNOG,0NDAB@firmNOG,COG0015@NOG	05C83|3.50011075973e-201|671.617004395	F	adenylosuccinate lyase	K01756	purB; adenylosuccinate lyase [EC:4.3.2.2]	694
WP_019686168.1	847583	848464	HNJHEJNJ_00766	CDS	purC	6.3.2.6	Phosphoribosylaminoimidazole-succinocarboxamide synthase	985665.HPL003_11770	2.4e-200	659.9	PURC	GO:0003674,GO:0003824,GO:0004639,GO:0006139,GO:0006163,GO:0006164,GO:0006725,GO:0006753,GO:0006793,GO:0006796,GO:0006807,GO:0008150,GO:0008152,GO:0009058,GO:0009117,GO:0009150,GO:0009152,GO:0009165,GO:0009259,GO:0009260,GO:0009987,GO:0016874,GO:0016879,GO:0016881,GO:0018130,GO:0019438,GO:0019637,GO:0019693,GO:0034641,GO:0034654,GO:0040007,GO:0044237,GO:0044238,GO:0044249,GO:0044271,GO:0044281,GO:…	map00230,map01100,map01110	bactNOG[38]	053U3@bacNOG,05C8V@bactNOG,0P2G7@firmNOG,COG0152@NOG	05C8V|1.13577943684e-103|350.827484131	F	SAICAR synthetase	K01923	purC; phosphoribosylaminoimidazole-succinocarboxamide synthase [EC:6.3.2.6]	318
WP_013308797.1	848523	848768	HNJHEJNJ_00767	CDS	purS	6.3.5.3	Phosphoribosylformylglycinamidine synthase subunit PurS	349520.PPE_00764	4e-52	167.3	PURS		map00230,map01100,map01110	bactNOG[38]	04WMV@bacNOG,05VR9@bactNOG,0NP49@firmNOG,COG1828@NOG	05VR9|2.38533471405e-36|128.456802368	F	phosphoribosylformylglycinamidine synthase	K01952	purL; phosphoribosylformylglycinamidine synthase [EC:6.3.5.3]	112
WP_016819768.1	848773	849462	HNJHEJNJ_00768	CDS	purQ	6.3.5.3	Phosphoribosylformylglycinamidine synthase subunit PurQ	886882.PPSC2_c0856	1.9e-161	530.5	PURQ	GO:0003674,GO:0003824,GO:0004642,GO:0005575,GO:0005622,GO:0005623,GO:0005737,GO:0005886,GO:0006139,GO:0006163,GO:0006164,GO:0006725,GO:0006753,GO:0006793,GO:0006796,GO:0006807,GO:0008150,GO:0008152,GO:0009058,GO:0009117,GO:0009150,GO:0009152,GO:0009165,GO:0009259,GO:0009260,GO:0009987,GO:0016020,GO:0016874,GO:0016879,GO:0016884,GO:0018130,GO:0019438,GO:0019637,GO:0019693,GO:0034641,GO:0034654,GO:…	map00230,map01100,map01110	bactNOG[38]	04RFG@bacNOG,05D21@bactNOG,0NEI2@firmNOG,COG0047@NOG	05D21|3.17601131462e-103|349.387023926	F	Phosphoribosylformylglycinamidine synthase I	K01952	purL; phosphoribosylformylglycinamidine synthase [EC:6.3.5.3]	336
WP_019686169.1	849440	851683	HNJHEJNJ_00769	CDS	purL	6.3.5.3	Phosphoribosylformylglycinamidine synthase subunit PurL	886882.PPSC2_c0857	0	1675.8	PURL	GO:0005575,GO:0005622,GO:0005623,GO:0005737,GO:0006139,GO:0006163,GO:0006164,GO:0006725,GO:0006753,GO:0006793,GO:0006796,GO:0006807,GO:0008150,GO:0008152,GO:0009058,GO:0009117,GO:0009165,GO:0009987,GO:0018130,GO:0019438,GO:0019637,GO:0034641,GO:0034654,GO:0040007,GO:0044237,GO:0044238,GO:0044249,GO:0044271,GO:0044281,GO:0044424,GO:0044464,GO:0044710,GO:0046483,GO:0055086,GO:0071704,GO:0072521,GO:…	map00230,map01100,map01110	bactNOG[38]	054UC@bacNOG,08JIU@bactNOG,0P6M7@firmNOG,COG0046@NOG	08JIU|0.0|1091.90942383	F	phosphoribosylformylglycinamidine synthase ii	K01952	purL; phosphoribosylformylglycinamidine synthase [EC:6.3.5.3]	1025
WP_017426172.1	851668	853149	HNJHEJNJ_00770	CDS	purF	2.4.2.14	Amidophosphoribosyltransferase	886882.PPSC2_c0858	0	1109.2	PURF	GO:0003674,GO:0003824,GO:0004044,GO:0005575,GO:0005622,GO:0005623,GO:0005737,GO:0005829,GO:0006082,GO:0006139,GO:0006163,GO:0006164,GO:0006520,GO:0006541,GO:0006725,GO:0006753,GO:0006793,GO:0006796,GO:0006807,GO:0008150,GO:0008152,GO:0009058,GO:0009064,GO:0009117,GO:0009150,GO:0009152,GO:0009165,GO:0009259,GO:0009260,GO:0009987,GO:0016740,GO:0016757,GO:0016763,GO:0018130,GO:0019438,GO:0019637,GO:…	map00230,map00250,map01100,map01110	bactNOG[38]	04RYT@bacNOG,05CBA@bactNOG,0NDMY@firmNOG,COG0034@NOG	05CBA|1.96261440883e-205|686.08392334	F	glutamine phosphoribosylpyrophosphate amidotransferase	K00764	purF; amidophosphoribosyltransferase [EC:2.4.2.14]	612
WP_019686171.1	853866	854906	HNJHEJNJ_00772	CDS	purM	6.3.3.1	Phosphoribosylformylglycinamidine cyclo-ligase	886882.PPSC2_c0861	1.4e-228	753.8	PURM	GO:0003674,GO:0003824,GO:0004641,GO:0005575,GO:0005622,GO:0005623,GO:0005737,GO:0005886,GO:0006139,GO:0006163,GO:0006164,GO:0006725,GO:0006753,GO:0006793,GO:0006796,GO:0006807,GO:0008150,GO:0008152,GO:0009058,GO:0009117,GO:0009150,GO:0009152,GO:0009165,GO:0009259,GO:0009260,GO:0009987,GO:0016020,GO:0016874,GO:0016879,GO:0016882,GO:0018130,GO:0019438,GO:0019637,GO:0019693,GO:0034641,GO:0034654,GO:…	map00230,map01100,map01110	bactNOG[38]	04RY8@bacNOG,05CXB@bactNOG,0NE6E@firmNOG,COG0150@NOG	05CXB|9.94638725117e-166|554.539245605	F	phosphoribosylaminoimidazole synthetase	K01933	purM; phosphoribosylformylglycinamidine cyclo-ligase [EC:6.3.3.1]	473
[truncated: 2,580 more rows]
